# Supplementary material for: Mechanism of millisecond Lys48-linked poly-ubiquitin chain formation by cullin-RING ligases
Source: Nat Struct Mol Biol. 2024 Feb 7;31(2):378–89. doi: 10.1038/s41594-023-01206-1 (PMC10873206; doi:10.1038/s41594-023-01206-1)
Supplement: Supplementary file 9 — Statistical source data for Fig. 2. [file 41594_2023_1206_MOESM9_ESM.xlsx]

## Sheet: WT UBE2R2
D77-WT UB concentration	400 uM	200 uM	100 uM	50 uM	25 uM	12.5 uM	6.25 uM	3.125 uM	1.5625 uM	0 uM
Ref Band	Lane 1	Lane 2	Lane 3	Lane 4	Lane 5	Lane 6	Lane 7	Lane 8	Lane 9	Lane 10
Number	Volume	Volume	Volume	Volume	Volume	Volume	Volume	Volume	Volume	Volume
1	15679673	15408795	11802579	7473738	3957182	1675442	1238312	794630	617318	291121
2	25382607	30904270	37012467	41554192	43540310	46480528	47049163	46739467	48072818	39857551
Rep1	0.381851	0.332709	0.241782	0.152438	0.0833135	0.034792	0.0256446	0.0167171	0.0126785	0.00725107
Ref Band	Lane 1	Lane 2	Lane 3	Lane 4	Lane 5	Lane 6	Lane 7	Lane 8	Lane 9	Lane 10
Number	Volume	Volume	Volume	Volume	Volume	Volume	Volume	Volume	Volume	Volume
1	1.29339e+07	1.14931e+07	9394506	5724703	2599634	1171995	812962	480118	135673	9025.7
2	17554708	21881410	26847018	3.09703e+07	31091353	33212456	33387345	3.41887e+07	3.48833e+07	3.14152e+07
Rep2	0.42422	0.344367	0.259219	0.156008	0.0771611	0.034085	0.0237706	0.0138487	0.00387427	0.000287222
Ref Band	Lane 1	Lane 2	Lane 3	Lane 4	Lane 5	Lane 6	Lane 7	Lane 8	Lane 9	Lane 10
Number	Volume	Volume	Volume	Volume	Volume	Volume	Volume	Volume	Volume	Volume
1	18697980	21735684	14320032	9995706	6549543	2555877	1653688	1116820	572360	186781
2	28369499	37827976	41396072	48864916	49964461	50073873	50007155	50378513	50887302	51125705
Rep3	0.397259	0.364915	0.257018	0.16982	0.115892	0.0485634	0.0320105	0.0216878	0.0111225	0.00364007

## Sheet: D102A
D77-WT UB concentration	1000 uM	500 uM	250 uM	125 uM	62.5 uM	31.25 uM	15.63 uM	7.81 uM	3.91 uM	0 uM
Ref Band	Lane 1	Lane 2	Lane 3	Lane 4	Lane 5	Lane 6	Lane 7	Lane 8	Lane 9	Lane 10
Number	Volume	Volume	Volume	Volume	Volume	Volume	Volume	Volume	Volume	Volume
1	14008438	15522211	12149110	8881706	5895232	3087869	1791746	898494	538774	78549
2	25552360	30158539	34919234	39425026	38950488	42754732	45169699	45017836	48574374	39706469
Rep1	0.354099	0.339798	0.258116	0.183861	0.131456	0.0673581	0.0381536	0.0195681	0.0109701	0.00197434
Ref Band	Lane 1	Lane 2	Lane 3	Lane 4	Lane 5	Lane 6	Lane 7	Lane 8	Lane 9	Lane 10
Number	Volume	Volume	Volume	Volume	Volume	Volume	Volume	Volume	Volume	Volume
1	14677387	14231386	12969722	8741214	5567065	3395163	1716712	898612	544526	36416
2	24857989	26255684	30946287	36493046	39379223	41041505	43620364	43000195	43107993	42558013
Rep2	0.371247	0.351504	0.29533	0.193243	0.12386	0.0764045	0.0378655	0.0204701	0.0124741	0.000854947
Ref Band	Lane 1	Lane 2	Lane 3	Lane 4	Lane 5	Lane 6	Lane 7	Lane 8	Lane 9	Lane 10
Number	Volume	Volume	Volume	Volume	Volume	Volume	Volume	Volume	Volume	Volume
1	15413919	16351591	13793196	8641847	6493848	3621302	1995822	1102105	579040	63080
2	28760706	31651325	36399770	39612351	44969317	48991219	47356806	49524297	48856639	43863961
Rep3	0.348932	0.340637	0.274803	0.17909	0.126184	0.0688297	0.04044	0.0217694	0.011713	0.00143602

## Sheet: R113A
Ref Band	Lane 1	Lane 2	Lane 3	Lane 4	Lane 5	Lane 6	Lane 7	Lane 8	Lane 9	Lane 10		Ref Band	Lane 1	Lane 2	Lane 3	Lane 4	Lane 5	Lane 6	Lane 7	Lane 8	Lane 9	Lane 10		Ref Band	Lane 1	Lane 2	Lane 3	Lane 4	Lane 5	Lane 6	Lane 7	Lane 8	Lane 9	Lane 10
Number	Volume	Volume	Volume	Volume	Volume	Volume	Volume	Volume	Volume	Volume		Number	Volume	Volume	Volume	Volume	Volume	Volume	Volume	Volume	Volume	Volume		Number	Volume	Volume	Volume	Volume	Volume	Volume	Volume	Volume	Volume	Volume
1	989376	717760	436981	222399	83023	39277.8	18930.9	5773.04	2628.72	41.78		1	1.00702e+06	671773	418425	153513	45963.1	33149.3	17060.5	5991.99	1246.62	155.58		1	1.10599e+06	705284	452347	175106	91094.1	45377.4	17780.5	7640.47	1055.04	5.31
2	1.27998e+06	1.69301e+06	1.88654e+06	2.25276e+06	2.34044e+06	2.39188e+06	2.52951e+06	2.73554e+06	2.44073e+06	2.18383e+06		2	1.41626e+06	1.73697e+06	2.07188e+06	2.29751e+06	2.28961e+06	2.08123e+06	2.28725e+06	2.09968e+06	2.27333e+06	2.05846e+06		2	1.79357e+06	1.93853e+06	2.18709e+06	2.42777e+06	2.45087e+06	2.38924e+06	2.69834e+06	2.6163e+06	2.55071e+06	2.03256e+06
	0.435973	0.297731	0.188069	0.0898523	0.034258	0.016156	0.00742843	0.00210594	0.00107586	1.91311e-05			0.41556	0.27889	0.168022	0.0626324	0.0196796	0.015678	0.00740374	0.00284565	0.000548066	7.5575e-05			0.381435	0.266767	0.17138	0.0672739	0.0358361	0.0186384	0.0065463	0.00291183	0.000413455	2.61246e-06
	[D77]	r1	r2	r3
	1000	0.435973	0.41556	0.381435
	500	0.297731	0.27889	0.266767
	250	0.188069	0.168022	0.17138
	125	0.0898523	0.0626324	0.0672739
	62.5	0.034258	0.0196796	0.0358361
	31.25	0.016156	0.015678	0.0186384
	15.625	0.00742843	0.00740374	0.0065463
	7.8125	0.00210594	0.00284565	0.00291183
	3.90625	0.00107586	0.000548066	0.000413455

## Sheet: S106A
D77-WT UB concentration	1000 uM	500 uM	250 uM	125 uM	62.5 uM	31.25 uM	15.63 uM	7.81 uM	3.91 uM	0 uM
Ref Band	Lane 6	Lane 7	Lane 8	Lane 9	Lane 10	Lane 11	Lane 12	Lane 13	Lane 14	Lane 15
Number	Volume	Volume	Volume	Volume	Volume	Volume	Volume	Volume	Volume	Volume
1	8971254	6745298	4575882	2692267	1762480	1134575	799751	436916	352404	170344
2	30703591	29044078	37860547	38130628	38149545	38757307	40422828	39602570	41433866	36466308
Rep1	0.226119	0.188472	0.107829	0.0659499	0.0441591	0.0284413	0.0194008	0.0109121	0.00843349	0.00464955
Ref Band	Lane 1	Lane 2	Lane 3	Lane 4	Lane 5	Lane 6	Lane 7	Lane 8	Lane 9	Lane 10
Number	Volume	Volume	Volume	Volume	Volume	Volume	Volume	Volume	Volume	Volume
1	23151484	20710030	12821483	9009810	4549214	2675669	1456979	1150007	769315	119047
2	60025311	70698080	72100754	83467740	83672931	89485382	86318560	85442882	84725448	88634787
Rep2	0.278341	0.226567	0.150979	0.097427	0.0515654	0.0290325	0.0165989	0.0132806	0.00899839	0.00134132
Ref Band	Lane 1	Lane 2	Lane 3	Lane 4	Lane 5	Lane 6	Lane 7	Lane 8	Lane 9	Lane 10
Number	Volume	Volume	Volume	Volume	Volume	Volume	Volume	Volume	Volume	Volume
1	9968710	9580411	6756117	4275747	2509823	1007961	662070	408231	278985	92551
2	27415873	34051970	36658113	39979160	48696229	38293348	44798334	38845167	49653003	48245530
Rep3	0.266653	0.219571	0.15562	0.0966163	0.0490142	0.025647	0.0145637	0.0103999	0.0055873	0.00191466

## Sheet: S106R
Ref Band	Lane 1	Lane 2	Lane 3	Lane 4	Lane 5	Lane 6	Lane 7	Lane 8	Lane 9	Lane 10		Ref Band	Lane 1	Lane 2	Lane 3	Lane 4	Lane 5	Lane 6	Lane 7	Lane 8	Lane 9	Lane 10		Ref Band	Lane 1	Lane 2	Lane 3	Lane 4	Lane 5	Lane 6	Lane 7	Lane 8	Lane 9	Lane 10
Number	Volume	Volume	Volume	Volume	Volume	Volume	Volume	Volume	Volume	Volume		Number	Volume	Volume	Volume	Volume	Volume	Volume	Volume	Volume	Volume	Volume		Number	Volume	Volume	Volume	Volume	Volume	Volume	Volume	Volume	Volume	Volume
1	588493	298065	159567	87364.3	31355.1	10063.1	3629.34	1421.37	0	128.05		1	606907	332764	165262	92156.9	46410.8	16538	1925.71	1524.16	122.62	0		1	552595	353694	199167	88846.8	20846.3	15.7	3180.69	678.27	0	66.66
2	1.66694e+06	2.20819e+06	2.5128e+06	2.51787e+06	2.54048e+06	2.67461e+06	2.75168e+06	2.44189e+06	2.47356e+06	2.27514e+06		2	2.08115e+06	2.48991e+06	3.01908e+06	2.9014e+06	3.12406e+06	2.9838e+06	2.7215e+06	3.08326e+06	3.03705e+06	2.53585e+06		2	2.07913e+06	2.46031e+06	2.65386e+06	2.82373e+06	2.77728e+06	2.58234e+06	3.12366e+06	2.81405e+06	2.82705e+06	2.62777e+06
	0.260922	0.118929	0.0597099	0.0335341	0.0121917	0.00374836	0.00131722	0.00058174	0	5.6279e-05			0.225779	0.11789	0.0518983	0.0307851	0.0146384	0.00551203	0.000707091	0.00049409	4.03731e-05	0			0.209975	0.125691	0.069809	0.0305046	0.00745008	6.07973e-06	0.00101722	0.000240972	0	2.53669e-05
		[D77]
		1000	0.260922	0.225779	0.209975
		500	0.118929	0.11789	0.125691
		250	0.0597099	0.0518983	0.069809
		125	0.0335341	0.0307851	0.0305046
		62.5	0.0121917	0.0146384	0.00745008
		31.25	0.00374836	0.00551203	6.07973e-06
		15.625	0.00131722	0.000707091	0.00101722
		7.8125	0.00058174	0.00049409	0.000240972
		3.90625	0	4.03731e-05	0

## Sheet: E112A
D77-WT UB concentration	1000 uM	500 uM	250 uM	125 uM	62.5 uM	31.25 uM	15.63 uM	7.81 uM	3.91 uM	0 uM
Ref Band	Lane 1	Lane 2	Lane 3	Lane 4	Lane 5	Lane 6	Lane 7	Lane 8	Lane 9	Lane 10
Number	Volume	Volume	Volume	Volume	Volume	Volume	Volume	Volume	Volume	Volume
1	10119943	6587914	3030484	1948691	985239	639288	388708	257181	171862	80990
2	35997404	42916387	45587686	51958847	54937624	51410999	56056850	54885451	53162172	51043288
30s Rep1	0.219439	0.133078	0.0623323	0.0361488	0.0176178	0.0122821	0.00688642	0.00466392	0.00322237	0.00158418
Ref Band	Lane 1	Lane 2	Lane 3	Lane 4	Lane 5	Lane 6	Lane 7	Lane 8	Lane 9	Lane 10
Number	Volume	Volume	Volume	Volume	Volume	Volume	Volume	Volume	Volume	Volume
1	8522853	6498922	2728951	1732917	897604	715384	406463	232501	209608	83032
2	34592911	44020869	43610342	57916678	52901225	56697526	58544651	51277379	52435784	48411577
30s Rep2	0.197674	0.128641	0.0588906	0.0290516	0.0166845	0.0124603	0.00689492	0.00451372	0.00398151	0.00171219
Ref Band	Lane 1	Lane 2	Lane 3	Lane 4	Lane 5	Lane 6	Lane 7	Lane 8	Lane 9	Lane 10
Number	Volume	Volume	Volume	Volume	Volume	Volume	Volume	Volume	Volume	Volume
1	10576338	6996852	3214540	2078778	1123161	779588	481837	236450	208315	101299
2	39032860	47313380	48530917	58124589	59786652	61343980	61164959	54828363	62063393	63698425
30s Rep3	0.213193	0.128831	0.0621222	0.0345293	0.0184397	0.012549	0.00781609	0.00429403	0.00334526	0.00158777

## Sheet: R74E-K48R donor Ub
D77-WT UB concentration	1000 uM	500 uM	250 uM	125 uM	62.5 uM	31.25 uM	15.63 uM	7.81 uM	3.91 uM	0 uM
Ref Band	Lane 1	Lane 2	Lane 3	Lane 4	Lane 5	Lane 6	Lane 7	Lane 8	Lane 9	Lane 10
Number	Volume	Volume	Volume	Volume	Volume	Volume	Volume	Volume	Volume	Volume
1	16372699	12301223	6223402	3896429	2283714	1317045	853144	617339	419465	63621
2	42031907	56005206	62676111	65232389	68182228	69121523	73042538	69344202	63900633	64807272
30s Rep1	0.280332	0.180089	0.0903258	0.0563648	0.0324088	0.0186978	0.0115452	0.00882398	0.00652152	0.000980733
Ref Band	Lane 1	Lane 2	Lane 3	Lane 4	Lane 5	Lane 6	Lane 7	Lane 8	Lane 9	Lane 10
Number	Volume	Volume	Volume	Volume	Volume	Volume	Volume	Volume	Volume	Volume
1	16838890	11489832	6311866	3508846	1839663	1035932	668052	397104	313271	34015
2	45543064	54799590	60450907	66617543	65471897	68000076	62679365	60603877	64662135	61863731
30s Rep2	0.269932	0.173328	0.0945417	0.050036	0.0273306	0.0150057	0.0105458	0.0065098	0.00482138	0.000549535
Ref Band	Lane 1	Lane 2	Lane 3	Lane 4	Lane 5	Lane 6	Lane 7	Lane 8	Lane 9	Lane 10
Number	Volume	Volume	Volume	Volume	Volume	Volume	Volume	Volume	Volume	Volume
1	17923463	13507962	6089770	3093349	1683161	961717	698798	576200	613960	140627
2	45250314	58897014	66671114	70850130	70664204	71316505	63134353	63623996	63129093	68060842
30s Rep3	0.283717	0.186561	0.0836957	0.041834	0.023265	0.0133058	0.0109473	0.00897505	0.00963179	0.00206194

## Sheet: D103A
D77-WT UB concentration	1000 uM	500 uM	250 uM	125 uM	62.5 uM	31.25 uM	15.63 uM	7.81 uM	3.91 uM	0 uM
Ref Band	Lane 1	Lane 2	Lane 3	Lane 4	Lane 5	Lane 6	Lane 7	Lane 8	Lane 9	Lane 10
Number	Volume	Volume	Volume	Volume	Volume	Volume	Volume	Volume	Volume	Volume
1	5.66493e+06	4.89331e+06	2.58831e+06	1.15889e+06	669095	581352	355965	343038	35726	8312.71
2	2.11941e+07	2.45364e+07	2.70305e+07	2.97054e+07	31973168	30990724	3.04149e+07	3.00805e+07	3.11872e+07	29262600
Rep1	0.210914	0.166271	0.0873874	0.0375479	0.0204978	0.0184135	0.0115683	0.0112754	0.00114422	0.000283992
Ref Band	Lane 1	Lane 2	Lane 3	Lane 4	Lane 5	Lane 6	Lane 7	Lane 8	Lane 9	Lane 10
Number	Volume	Volume	Volume	Volume	Volume	Volume	Volume	Volume	Volume	Volume
1	13784184	9886300	5845427	3683996	2013318	1246538	975833	442080	308421	33728
2	36191261	37691113	37710745	44494948	45738623	44357878	47666511	44049520	45938589	47878276
Rep2	0.275819	0.207794	0.134204	0.0764649	0.042162	0.0273337	0.0200614	0.00993626	0.00666899	0.000703957
Ref Band	Lane 1	Lane 2	Lane 3	Lane 4	Lane 5	Lane 6	Lane 7	Lane 8	Lane 9	Lane 10
Number	Volume	Volume	Volume	Volume	Volume	Volume	Volume	Volume	Volume	Volume
1	6413431	5966168	4200490	2472752	1316375	676894	439233	281572	150656	29394
2	19624987	23172649	28065695	29508807	29204837	31695543	33514599	33802785	31779953	35461170
Rep3	0.246306	0.20475	0.130182	0.0773181	0.0431298	0.0209096	0.0129362	0.00826103	0.00471823	0.00082822

## Sheet: H68A acceptor Ub
D77-H68A UB concentration	800 uM	400 uM	200 uM	100 uM	50 uM	25 uM	12.5 uM	6.25 uM	3.125 uM	0 uM
Ref Band	Lane 1	Lane 2	Lane 3	Lane 4	Lane 5	Lane 6	Lane 7	Lane 8	Lane 9	Lane 10
Number	Volume	Volume	Volume	Volume	Volume	Volume	Volume	Volume	Volume	Volume
1	16601249	11675886	6496030	3151264	2059291	1069878	953187	476928	233833	102237
2	34301319	36323289	37314528	41963790	44444038	45002574	46132815	43973577	43592634	43575150
Rep1	0.326138	0.243252	0.148275	0.0698495	0.0442827	0.0232216	0.0202435	0.0107294	0.00533543	0.00234073
Ref Band	Lane 6	Lane 7	Lane 8	Lane 9	Lane 10	Lane 11	Lane 12	Lane 13	Lane 14	Lane 15
Number	Volume	Volume	Volume	Volume	Volume	Volume	Volume	Volume	Volume	Volume
1	18051548	12760675	7191107	4196028	2440160	1547110	1058633	556107	454575	144479
2	34786506	47671739	49347025	54708945	58358146	59133436	60123440	57623796	57752363	55843528
Rep2	0.341639	0.211156	0.12719	0.0712338	0.0401353	0.025496	0.017303	0.0095584	0.00780964	0.00258053
Ref Band	Lane 1	Lane 2	Lane 3	Lane 4	Lane 5	Lane 6	Lane 7	Lane 8	Lane 9	Lane 10
Number	Volume	Volume	Volume	Volume	Volume	Volume	Volume	Volume	Volume	Volume
1	19064769	11595537	6192489	3854591	2477043	1652438	851093	565040	321778	124203
2	35607304	41903130	43639892	48552667	52583153	54393158	51631371	51636708	50681320	39368595
Rep3	0.348711	0.216744	0.124266	0.0735507	0.0449879	0.0294838	0.0162167	0.0108242	0.00630899	0.00314495

## Sheet: E108A
Ref Band	Lane 1	Lane 2	Lane 3	Lane 4	Lane 5	Lane 6	Lane 7	Lane 8	Lane 9	Lane 10		Ref Band	Lane 1	Lane 2	Lane 3	Lane 4	Lane 5	Lane 6	Lane 7	Lane 8	Lane 9	Lane 10		Ref Band	Lane 1	Lane 2	Lane 3	Lane 4	Lane 5	Lane 6	Lane 7	Lane 8	Lane 9	Lane 10
Number	Volume	Volume	Volume	Volume	Volume	Volume	Volume	Volume	Volume	Volume		Number	Volume	Volume	Volume	Volume	Volume	Volume	Volume	Volume	Volume	Volume		Number	Volume	Volume	Volume	Volume	Volume	Volume	Volume	Volume	Volume	Volume
1	418852	316264	161598	83754.8	29860.2	22369.5	10559.7	3437.73	2375.38	33.82		1	446211	354719	131254	60995.9	43940.8	15726.2	7773.65	3220.84	2079.97	23.6		1	421823	372906	167817	95427.4	42990.1	23229.7	7737.88	3038.31	2127.22	55.8
2	1.53303e+06	1.6236e+06	1.7654e+06	1.87677e+06	2.03336e+06	2.04233e+06	2.05964e+06	1.94651e+06	1.93352e+06	1.77661e+06		2	1.51777e+06	1.77035e+06	1.84489e+06	1.97394e+06	1.91267e+06	2.10669e+06	1.9521e+06	1.98181e+06	1.85268e+06	1.74121e+06		2	1.51933e+06	1.64302e+06	1.91071e+06	2.02781e+06	2.11215e+06	2.19158e+06	1.99386e+06	1.86069e+06	1.9812e+06	1.64931e+06
	0.214589	0.163034	0.0838596	0.0427205	0.0144726	0.0108343	0.00510081	0.00176299	0.00122702	1.90359e-05			0.227197	0.166921	0.0664194	0.0299743	0.0224577	0.00740957	0.00396641	0.00162257	0.00112142	1.35536e-05			0.217305	0.18498	0.0807385	0.0449443	0.0199477	0.0104883	0.00386585	0.00163023	0.00107255	3.38311e-05
	[D77]	r1	r2	r3
	1000	0.214589	0.227197	0.217305
	500	0.163034	0.166921	0.18498
	250	0.0838596	0.0664194	0.0807385
	125	0.0427205	0.0299743	0.0449443
	62.5	0.0144726	0.0224577	0.0199477
	31.25	0.0108343	0.00740957	0.0104883
	15.625	0.00510081	0.00396641	0.00386585
	7.8125	0.00176299	0.00162257	0.00163023
	3.90625	0.00122702	0.00112142	0.00107255

[truncated: 2 more sheets: E108R, R91E RBX1]
