# Supplementary material for: Mechanism of millisecond Lys48-linked poly-ubiquitin chain formation by cullin-RING ligases
Source: Nat Struct Mol Biol. 2024 Feb 7;31(2):378–89. doi: 10.1038/s41594-023-01206-1 (PMC10873206; doi:10.1038/s41594-023-01206-1)
Supplement: Supplementary file 11 — Statistical source data for Fig. 3. [file 41594_2023_1206_MOESM11_ESM.xlsx]

## Sheet: B- WT acceptor Ub (Km)
D77-WT UB concentration	400 uM	200 uM	100 uM	50 uM	25 uM	12.5 uM	6.25 uM	3.125 uM	1.5625 uM	0 uM
Ref Band	Lane 1	Lane 2	Lane 3	Lane 4	Lane 5	Lane 6	Lane 7	Lane 8	Lane 9	Lane 10
Number	Volume	Volume	Volume	Volume	Volume	Volume	Volume	Volume	Volume	Volume
1	15679673	15408795	11802579	7473738	3957182	1675442	1238312	794630	617318	291121
2	25382607	30904270	37012467	41554192	43540310	46480528	47049163	46739467	48072818	39857551
Rep1	0.381851	0.332709	0.241782	0.152438	0.0833135	0.034792	0.0256446	0.0167171	0.0126785	0.00725107
Ref Band	Lane 1	Lane 2	Lane 3	Lane 4	Lane 5	Lane 6	Lane 7	Lane 8	Lane 9	Lane 10
Number	Volume	Volume	Volume	Volume	Volume	Volume	Volume	Volume	Volume	Volume
1	1.29339e+07	1.14931e+07	9394506	5724703	2599634	1171995	812962	480118	135673	9025.7
2	17554708	21881410	26847018	3.09703e+07	31091353	33212456	33387345	3.41887e+07	3.48833e+07	3.14152e+07
Rep2	0.42422	0.344367	0.259219	0.156008	0.0771611	0.034085	0.0237706	0.0138487	0.00387427	0.000287222
Ref Band	Lane 1	Lane 2	Lane 3	Lane 4	Lane 5	Lane 6	Lane 7	Lane 8	Lane 9	Lane 10
Number	Volume	Volume	Volume	Volume	Volume	Volume	Volume	Volume	Volume	Volume
1	18697980	21735684	14320032	9995706	6549543	2555877	1653688	1116820	572360	186781
2	28369499	37827976	41396072	48864916	49964461	50073873	50007155	50378513	50887302	51125705
Rep3	0.397259	0.364915	0.257018	0.16982	0.115892	0.0485634	0.0320105	0.0216878	0.0111225	0.00364007

## Sheet: B- R54D acceptor Ub (Km)
Ref Band	Lane 1	Lane 2	Lane 3	Lane 4	Lane 5	Lane 6	Lane 7	Lane 8	Lane 9	Lane 10		Ref Band	Lane 1	Lane 2	Lane 3	Lane 4	Lane 5	Lane 6	Lane 7	Lane 8	Lane 9	Lane 10		Ref Band	Lane 1	Lane 2	Lane 3	Lane 4	Lane 5	Lane 6	Lane 7	Lane 8	Lane 9	Lane 10
Number	Volume	Volume	Volume	Volume	Volume	Volume	Volume	Volume	Volume	Volume		Number	Volume	Volume	Volume	Volume	Volume	Volume	Volume	Volume	Volume	Volume		Number	Volume	Volume	Volume	Volume	Volume	Volume	Volume	Volume	Volume	Volume
1	135306	104728	49227.2	23663.5	8289.51	2568.28	67.49	12.79	0	7.28		1	8.37508e+06	4.70113e+06	3.17706e+06	1.25024e+06	446884	176710	71994.8	14885.9	94	119.01		1	8.19064e+06	5.38838e+06	2.806e+06	1.2173e+06	438578	165049	54242	1085.39	1001.58	36.12
2	901185	1.14388e+06	1.34989e+06	1.39557e+06	1.46052e+06	1.37853e+06	1.38692e+06	1.3944e+06	1.27669e+06	997432		2	3.07971e+07	3.6698e+07	4.17958e+07	4.66504e+07	4.77057e+07	4.55958e+07	4.84851e+07	4.67705e+07	4.89375e+07	3.75552e+07		2	2.99026e+07	3.5086e+07	4.13752e+07	4.18204e+07	4.56801e+07	4.61516e+07	4.38685e+07	4.5065e+07	4.73453e+07	3.20009e+07
	0.130543	0.0838758	0.0351845	0.0166734	0.00564369	0.00185959	4.86594e-05	9.17232e-06	0	7.29869e-06			0.213802	0.113556	0.070644	0.0261008	0.00928057	0.00386062	0.00148268	0.000318174	1.92081e-06	3.16893e-06			0.215016	0.133131	0.0635112	0.0282845	0.00950976	0.0035635	0.00123494	2.40844e-05	2.11544e-05	1.12872e-06
	[D77-R54D]	%P											[D77-R54D]	%P											[D77-R54D]	%P
	800	0.130543											800	0.213802											800	0.215016
	400	0.0838758											400	0.113556											400	0.133131
	200	0.0351845											200	0.070644											200	0.0635112
	100	0.0166734											100	0.0261008											100	0.0282845
	50	0.00564369											50	0.00928057											50	0.00950976
	25	0.00185959											25	0.00386062											25	0.0035635
	12.5	4.86594e-05											12.5	0.00148268											12.5	0.00123494
	6.25	9.17232e-06											6.25	0.000318174											6.25	2.40844e-05
	3.125	0											3.125	1.92081e-06											3.125	2.11544e-05

## Sheet: B- D143K UBE2R2 (Km)
Ref Band	Lane 1	Lane 2	Lane 3	Lane 4	Lane 5	Lane 6	Lane 7	Lane 8	Lane 9	Lane 10	Lane 11	Lane 12	Lane 13	Lane 14	Lane 15	Lane 1	Lane 2	Lane 3	Lane 4	Lane 5	Lane 6	Lane 7	Lane 8	Lane 9	Lane 10	Lane 11	Lane 12	Lane 13	Lane 14	Lane 15
Number	Volume	Volume	Volume	Volume	Volume	Volume	Volume	Volume	Volume	Volume	Volume	Volume	Volume	Volume	Volume	Volume	Volume	Volume	Volume	Volume	Volume	Volume	Volume	Volume	Volume	Volume	Volume	Volume	Volume	Volume
1	8.59151e+06	6.62201e+06	3.64207e+06	1.92494e+06	863717	353509	111870	41214.5	3292.29	268.99	9.01417e+06	6.67021e+06	4.04993e+06	1.97935e+06	977194	287935	128642	40103.1	135.05	0	8.46046e+06	6.61401e+06	3.56636e+06	1.79916e+06	816421	341973	125668	29424.8	373.16	179.14
2	1.28116e+07	1.8073e+07	1.95532e+07	2.2792e+07	2.33215e+07	2.52847e+07	2.51579e+07	2.10134e+07	2.34072e+07	2.36221e+07	1.32e+07	1.54099e+07	1.8301e+07	1.9952e+07	2.22782e+07	2.313e+07	2.6099e+07	2.56263e+07	2.20707e+07	2.37477e+07	1.27863e+07	1.72746e+07	2.01556e+07	2.38393e+07	2.36162e+07	2.37395e+07	2.50195e+07	2.22462e+07	2.08633e+07	9.61893e+06
	0.401413	0.268152	0.157018	0.0778795	0.0357126	0.0137884	0.00442702	0.00195751	0.000140633	1.13871e-05	0.405785	0.302091	0.181197	0.0902523	0.0420201	0.0122955	0.00490482	0.00156248	6.11893e-06	0	0.398199	0.276869	0.15034	0.0701744	0.0334153	0.0142007	0.00499769	0.00132094	1.78856e-05	1.86233e-05
[D77 Ub]	r1	r2	r3
1200	0.401413	0.405785	0.398199
600	0.268152	0.302091	0.276869
300	0.157018	0.181197	0.15034
150	0.0778795	0.0902523	0.0701744
75	0.0357126	0.0420201	0.0334153
37.5	0.0137884	0.0122955	0.0142007
18.75	0.00442702	0.00490482	0.00499769
9.375	0.00195751	0.00156248	0.00132094
4.6875	0.000140633	6.11893e-06	1.78856e-05

## Sheet: B- D143K-R54D Km
Ref Band	Lane 1	Lane 2	Lane 3	Lane 4	Lane 5	Lane 6	Lane 7	Lane 8	Lane 9	Lane 10		Ref Band	Lane 1	Lane 2	Lane 3	Lane 4	Lane 5	Lane 6	Lane 7	Lane 8	Lane 9	Lane 10		Ref Band	Lane 1	Lane 2	Lane 3	Lane 4	Lane 5	Lane 6	Lane 7	Lane 8	Lane 9	Lane 10
Number	Volume	Volume	Volume	Volume	Volume	Volume	Volume	Volume	Volume	Volume		Number	Volume	Volume	Volume	Volume	Volume	Volume	Volume	Volume	Volume	Volume		Number	Volume	Volume	Volume	Volume	Volume	Volume	Volume	Volume	Volume	Volume
1	581422	456352	251977	133329	36528.4	23019.8	8163.66	1129.94	167.31	96.23		1	1.87114e+07	1.70945e+07	1.30669e+07	6.11562e+06	4.03054e+06	1.98733e+06	830033	335678	118464	598.28		1	2.06355e+07	1.90098e+07	1.48948e+07	7.45229e+06	4413811	1.8241e+06	814017	405393	114807	284.33
2	708703	792715	1.14291e+06	1.30875e+06	1.37632e+06	1.40813e+06	1.43862e+06	1.41218e+06	1.3002e+06	1.04982e+06		2	2.36906e+07	2.51101e+07	3.32259e+07	3.60826e+07	3.97099e+07	4.32048e+07	4.54671e+07	4.49445e+07	4.34123e+07	2.91229e+07		2	2.37671e+07	2.57966e+07	3.06514e+07	3.85174e+07	4.12939e+07	4.55831e+07	4.78076e+07	4.85655e+07	4.78173e+07	4.04959e+07
	0.450671	0.365354	0.180643	0.0924565	0.0258544	0.0160849	0.00564263	0.000799496	0.000128663	9.16548e-05			0.441286	0.405038	0.282266	0.144926	0.0921468	0.0439752	0.0179284	0.00741335	0.00272139	2.05429e-05			0.464736	0.424265	0.327026	0.162113	0.096566	0.0384773	0.0167419	0.00827825	0.0023952	7.02115e-06
	[D77-R54D]	%P											[D77-R54D]	%P											[D77-R54D]	%P
	800	0.450671											800	0.441286											800	0.464736
	400	0.365354											400	0.405038											400	0.424265
	200	0.180643											200	0.282266											200	0.327026
	100	0.0924565											100	0.144926											100	0.162113
	50	0.0258544											50	0.0921468											50	0.096566
	25	0.0160849											25	0.0439752											25	0.0384773
	12.5	0.00564263											12.5	0.0179284											12.5	0.0167419
	6.25	0.000799496											6.25	0.00741335											6.25	0.00827825
	3.125	0.000128663											3.125	0.00272139											3.125	0.0023952

## Sheet: B- N60R UBa Km
Ref Band	Lane 1	Lane 2	Lane 3	Lane 4	Lane 5	Lane 6	Lane 7	Lane 8	Lane 9	Lane 10	Lane 11	Lane 12	Lane 13	Lane 14	Lane 15	Lane 1	Lane 2	Lane 3	Lane 4	Lane 5	Lane 6	Lane 7	Lane 8	Lane 9	Lane 10	Lane 11	Lane 12	Lane 13	Lane 14	Lane 15
Number	Volume	Volume	Volume	Volume	Volume	Volume	Volume	Volume	Volume	Volume	Volume	Volume	Volume	Volume	Volume	Volume	Volume	Volume	Volume	Volume	Volume	Volume	Volume	Volume	Volume	Volume	Volume	Volume	Volume	Volume
1	1.03271e+07	1.19782e+07	1.03528e+07	7.94553e+06	3.97505e+06	2.10475e+06	1.07441e+06	398516	178740	46.06	1.08766e+07	1.25051e+07	1.06696e+07	7.54036e+06	3.78429e+06	1.61765e+06	807623	315286	126757	54.89	1.00756e+07	1.11934e+07	1.03112e+07	6.63165e+06	3.72094e+06	1.93296e+06	701614	268178	102197	192.66
2	6.45527e+06	8.359e+06	9.56242e+06	1.3056e+07	1.5953e+07	1.84604e+07	2.10039e+07	2.15167e+07	2.15586e+07	2.47017e+07	8.39606e+06	8.1828e+06	9.08732e+06	1.27945e+07	1.45458e+07	1.69877e+07	1.85673e+07	1.8841e+07	1.97786e+07	1.29419e+07	6.43161e+06	7.51557e+06	9.36756e+06	1.19907e+07	1.48397e+07	1.69666e+07	1.80874e+07	1.75162e+07	1.98715e+07	2.15013e+07
	0.615355	0.58898	0.519844	0.378331	0.19947	0.102345	0.0486634	0.0181844	0.00822273	1.86465e-06	0.564355	0.604465	0.540044	0.370809	0.206453	0.0869454	0.041684	0.0164586	0.00636799	4.24126e-06	0.610376	0.598291	0.523975	0.356112	0.200475	0.102275	0.0373418	0.0150794	0.00511658	8.96033e-06
[D77_N60R]	r1	r2	r3
1460	0.615355	0.564355	0.610376
730	0.58898	0.604465	0.598291
365	0.519844	0.540044	0.523975
182.5	0.378331	0.370809	0.356112
91.25	0.19947	0.206453	0.200475
45.625	0.102345	0.0869454	0.102275
22.8125	0.0486634	0.041684	0.0373418
11.4062	0.0181844	0.0164586	0.0150794
5.70312	0.00822273	0.00636799	0.00511658

## Sheet: B- R149D UBE2R2 Km
Ref Band	Lane 1	Lane 2	Lane 3	Lane 4	Lane 5	Lane 6	Lane 7	Lane 8	Lane 9	Lane 10		Ref Band	Lane 1	Lane 2	Lane 3	Lane 4	Lane 5	Lane 6	Lane 7	Lane 8	Lane 9	Lane 10		Ref Band	Lane 1	Lane 2	Lane 3	Lane 4	Lane 5	Lane 6	Lane 7	Lane 8	Lane 9	Lane 10
Number	Volume	Volume	Volume	Volume	Volume	Volume	Volume	Volume	Volume	Volume		Number	Volume	Volume	Volume	Volume	Volume	Volume	Volume	Volume	Volume	Volume		Number	Volume	Volume	Volume	Volume	Volume	Volume	Volume	Volume	Volume	Volume
1	1.32264e+06	839126	495679	209889	101067	35989	14675	2634.09	302.53	11.95		1	1.12782e+06	920323	525454	234213	88026.1	35687.7	19210.1	5112.88	545.55	134.56		1	375178	206297	139546	60387.8	24455	9486.07	1304.19	187.55	0	21.5
2	2.39496e+06	3.72801e+06	4.2293e+06	4.71941e+06	4.69888e+06	4.95432e+06	4.81392e+06	4.91503e+06	4.45043e+06	2.94303e+06		2	3.38349e+06	4.21463e+06	4.82962e+06	5.58074e+06	5.55687e+06	5.83466e+06	5.88114e+06	5.86376e+06	5.85397e+06	4.3887e+06		2	922923	1.00977e+06	1.20711e+06	1.31296e+06	1.41006e+06	1.42805e+06	1.46588e+06	1.48019e+06	1.31625e+06	962301
	0.355777	0.183731	0.104906	0.04258	0.021056	0.00721179	0.0030392	0.000535639	6.79732e-05	4.06043e-06			0.249998	0.179227	0.0981226	0.0402777	0.0155939	0.00607931	0.00325575	0.000871186	9.31844e-05	3.06596e-05			0.289021	0.169642	0.103624	0.0439711	0.0170476	0.00659886	0.00088891	0.000126691	0	2.23418e-05
	[D77_WT]	%P											[D77_WT]	%P											[WT D77]	%P
	1200	0.355777											1200	0.249998											1200	0.289021
	600	0.183731											600	0.179227											600	0.169642
	300	0.104906											300	0.0981226											300	0.103624
	150	0.04258											150	0.0402777											150	0.0439711
	75	0.021056											75	0.0155939											75	0.0170476
	37.5	0.00721179											37.5	0.00607931											37.5	0.00659886
	18.75	0.0030392											18.75	0.00325575											18.75	0.00088891
	9.375	0.000535639											9.375	0.000871186											9.375	0.000126691
	4.6875	6.79732e-05											4.6875	9.31844e-05											4.6875	0

## Sheet: B- R149D-N60R Km
Ref Band	Lane 1	Lane 2	Lane 3	Lane 4	Lane 5	Lane 6	Lane 7	Lane 8	Lane 9	Lane 10		Ref Band	Lane 1	Lane 2	Lane 3	Lane 4	Lane 5	Lane 6	Lane 7	Lane 8	Lane 9	Lane 10		Ref Band	Lane 1	Lane 2	Lane 3	Lane 4	Lane 5	Lane 6	Lane 7	Lane 8	Lane 9	Lane 10
Number	Volume	Volume	Volume	Volume	Volume	Volume	Volume	Volume	Volume	Volume		Number	Volume	Volume	Volume	Volume	Volume	Volume	Volume	Volume	Volume	Volume		Number	Volume	Volume	Volume	Volume	Volume	Volume	Volume	Volume	Volume	Volume
1	699637	682666	581660	422400	183479	84237.6	38544.1	15998.9	4641.44	30.66		1	2.61644e+06	2.81208e+06	2.30612e+06	1.60997e+06	841732	374408	162487	55992.1	16096.1	18.83		1	2.51196e+06	2.47367e+06	2.07119e+06	1.31989e+06	741746	306904	115403	32586.9	17177	25.01
2	679700	690240	798676	1.06132e+06	1.21057e+06	1.33832e+06	1.23557e+06	1.33273e+06	1.33231e+06	1.10212e+06		2	2.58006e+06	2.63914e+06	3.51197e+06	4.24008e+06	4.84045e+06	5.15561e+06	5.61163e+06	5.60359e+06	5.65499e+06	4.81969e+06		2	2.23854e+06	2.435e+06	2.92292e+06	3.93794e+06	4.56442e+06	5.05432e+06	5.22417e+06	5.20822e+06	5.13417e+06	4.63635e+06
	0.507227	0.497242	0.42139	0.284689	0.131616	0.0592155	0.0302518	0.0118622	0.00347166	2.78183e-05			0.5035	0.515863	0.396371	0.275206	0.148135	0.0677047	0.0281406	0.00989333	0.00283828	3.90688e-06			0.528777	0.503939	0.414726	0.251033	0.139789	0.0572451	0.0216128	0.0062179	0.00333447	5.3943e-06
	[D77-N60R]	%P											[D77_N60R]	%P											[D77_N60R]	%P
	1460	0.507227											1460	0.5035											1460	0.528777
	730	0.497242											730	0.515863											730	0.503939
	365	0.42139											365	0.396371											365	0.414726
	182.5	0.284689											182.5	0.275206											182.5	0.251033
	91.25	0.131616											91.25	0.148135											91.25	0.139789
	45.625	0.0592155											45.625	0.0677047											45.625	0.0572451
	22.8125	0.0302518											22.8125	0.0281406											22.8125	0.0216128
	11.4062	0.0118622											11.4062	0.00989333											11.4062	0.0062179
	5.70312	0.00347166											5.70312	0.00283828											5.70312	0.00333447

## Sheet: D- WT Kobs
Ref Band	Lane 1	Lane 2	Lane 3	Lane 4	Lane 5	Lane 6	Lane 7	Lane 8	Lane 9	Lane 10	Lane 11	Lane 12	Lane 13	Lane 14		Ref Band	Lane 1	Lane 2	Lane 3	Lane 4	Lane 5	Lane 6	Lane 7	Lane 8	Lane 9	Lane 10	Lane 11	Lane 12	Lane 13	Lane 14		Ref Band	Lane 1	Lane 2	Lane 3	Lane 4	Lane 5	Lane 6	Lane 7	Lane 8	Lane 9	Lane 10	Lane 11	Lane 12	Lane 13	Lane 14
Number	Volume	Volume	Volume	Volume	Volume	Volume	Volume	Volume	Volume	Volume	Volume	Volume	Volume	Volume		Number	Volume	Volume	Volume	Volume	Volume	Volume	Volume	Volume	Volume	Volume	Volume	Volume	Volume	Volume		Number	Volume	Volume	Volume	Volume	Volume	Volume	Volume	Volume	Volume	Volume	Volume	Volume	Volume	Volume
1	4641.99	17092	27509.9	48036.7	76445.3	82182.3	93238.4	137940	135664	129100	140438	144227	143110	145412		1	2644.61	11024.1	21915.4	39920.4	44758.6	63232.4	43151.8	90216	87371.1	86552.6	93903.7	93283.9	96263.3	101754		1	20935.2	134684	191109	381266	482181	602860	900330	910470	927137	908140	999801	1.05451e+06	1.00543e+06	1.0864e+06
2	109870	163781	138093	107550	125739	98501	66216.3	49085.1	32447.2	24553.7	20235.8	18975.9	18761.6	13484.2		2	47064.6	100965	107208	86446.5	85910.5	73965	37503.8	46738.5	32338.8	26597.5	22425.9	17132	21993.8	18162.4		2	579611	1.40202e+06	1.05938e+06	997308	1.01145e+06	758445	764943	103210	53308.6	45685.1	28799.2	26278.4	27044.2	13933.6
	0	12450	22867.9	43394.7	71803.3	77540.3	88596.4	133298	131022	124458	135796	139585	138468	140770			0	8379.49	19270.8	37275.8	42114	60587.8	40507.2	87571.4	84726.5	83908	91259.1	90639.3	93618.7	99109.3			0	113749	170174	360331	461245	581925	879395	889535	906202	887205	978865	1.03358e+06	984490	1.06547e+06
	105228	159139	133451	102908	121097	93859	61574.3	44443.1	27805.2	19911.7	15593.8	14333.9	14119.6	8842.19			44420	98320.2	104564	83801.9	83265.9	71320.4	34859.2	44093.8	29694.2	23952.9	19781.3	14487.4	19349.2	15517.8			558676	1.38109e+06	1.03845e+06	976373	990511	737510	744008	82274.7	32373.5	24749.9	7864.04	5343.25	6108.98	-7001.55
	0	0.0725574	0.14629	0.296608	0.372229	0.452396	0.589971	0.749956	0.824934	0.862079	0.896996	0.906873	0.907466	0.940899			0	0.0785334	0.155617	0.307867	0.335891	0.459318	0.537471	0.665106	0.740482	0.777928	0.821855	0.862191	0.828719	0.864623			0	0.0760946	0.1408	0.269567	0.317715	0.441041	0.541698	0.915339	0.965508	0.972861	0.99203	0.994857	0.993833	1.00661
	1	0.927443	0.85371	0.703392	0.627771	0.547604	0.410029	0.250044	0.175066	0.137921	0.103004	0.0931266	0.0925343	0.0591009			1	0.921467	0.844383	0.692133	0.664109	0.540682	0.462529	0.334894	0.259518	0.222072	0.178145	0.137809	0.171281	0.135377			1	0.923905	0.8592	0.730433	0.682285	0.558959	0.458302	0.0846613	0.0344921	0.0271394	0.0079698	0.00514309	0.00616695	-0.00661481
			Time (s)	pub rep 1															Time (s)	pub rep 2															Time (s)	pub rep 3
	1		0	1													1		0	1													1		0	1
	0.927443		0.0025	0.927443													0.921467		0.0025	0.921467													0.923905		0.0025	0.923905
	0.85371		0.0046	0.85371													0.844383		0.0046	0.844383													0.8592		0.0046	0.8592
	0.703392		0.0075	0.703392													0.692133		0.0075	0.692133													0.730433		0.0075	0.730433
	0.627771		0.01	0.627771													0.664109		0.01	0.664109													0.682285		0.01	0.682285
	0.547604		0.015	0.547604													0.540682		0.015	0.540682													0.558959		0.015	0.558959
	0.410029		0.02	0.410029													0.462529		0.02	0.462529													0.458302		0.02	0.458302
	0.250044		0.05	0.250044													0.334894		0.05	0.334894													0.0846613		0.05	0.0846613
	0.175066		0.075	0.175066													0.259518		0.075	0.259518													0.0344921		0.075	0.0344921
	0.137921		0.1	0.137921													0.222072		0.1	0.222072													0.0271394		0.1	0.0271394
	0.103004		0.25	0.103004													0.178145		0.25	0.178145													0.0079698		0.25	0.0079698
	0.0931266		0.5	0.0931266													0.137809		0.5	0.137809													0.00514309		0.5	0.00514309
	0.0925343		1	0.0925343													0.171281		1	0.171281													0.00616695		1	0.00616695
	0.0591009		5	0.0591009													0.135377		5	0.135377													-0.00661481		5	-0.00661481

## Sheet: D- D102A Kobs
Ref Band	Lane 1	Lane 2	Lane 3	Lane 4	Lane 5	Lane 6	Lane 7	Lane 8	Lane 9	Lane 10	Lane 11	Lane 12	Lane 13	Lane 14		Ref Band	Lane 1	Lane 2	Lane 3	Lane 4	Lane 5	Lane 6	Lane 7	Lane 8	Lane 9	Lane 10	Lane 11	Lane 12	Lane 13	Lane 14		Ref Band	Lane 1	Lane 2	Lane 3	Lane 4	Lane 5	Lane 6	Lane 7	Lane 8	Lane 9	Lane 10	Lane 11	Lane 12	Lane 13	Lane 14
Number	Volume	Volume	Volume	Volume	Volume	Volume	Volume	Volume	Volume	Volume	Volume	Volume	Volume	Volume		Number	Volume	Volume	Volume	Volume	Volume	Volume	Volume	Volume	Volume	Volume	Volume	Volume	Volume	Volume		Number	Volume	Volume	Volume	Volume	Volume	Volume	Volume	Volume	Volume	Volume	Volume	Volume	Volume	Volume
1	1420.37	8818.14	17821.1	27542.9	42327	65898.3	69759	105133	96565.2	101216	123757	124438	111787	114712		1	7268.58	8511.74	17633.2	32030.3	16681.8	55700.4	58943.9	109971	114541	121750	144537	145184	140682	139238		1	7268.58	8511.74	17633.2	32030.3	22808.9	55700.4	58943.9	109971	114541	121750	144537	145184	140682	139238
2	117229	136246	137418	108021	126694	117362	89376.4	62688.6	26797.3	11738.3	7325.92	3913.12	3483.49	2379.8		2	160003	112100	118257	132365	78639.8	116543	80262.5	77683.7	55998.7	37954.3	17505.2	7146.5	4869.12	2259.4		2	160003	112100	118257	132365	59388.3	116543	80262.5	77683.7	55998.7	37954.3	17505.2	7146.5	4869.12	2259.4
	0.0119712	0.0607879	0.114798	0.203173	0.250425	0.359588	0.438363	0.626457	0.782776	0.896079	0.944112	0.969512	0.96978	0.979676			0.0434538	0.0705714	0.129761	0.194837	0.175005	0.323382	0.423428	0.586028	0.671639	0.762346	0.891971	0.953086	0.966547	0.984032			0.0434538	0.0705714	0.129761	0.194837	0.27749	0.323382	0.423428	0.586028	0.671639	0.762346	0.891971	0.953086	0.966547	0.984032
		0.0488168	0.102827	0.191202	0.238453	0.347617	0.426391	0.614486	0.770804	0.884108	0.932141	0.957541	0.957809	0.967705
		0.951183	0.897173	0.808798	0.761547	0.652383	0.573609	0.385514	0.229196	0.115892	0.0678588	0.0424589	0.0421912	0.0322954
	Time (s)	Fraction S0															Time (s)	Fraction S0															Time (s)	Fraction S0
	0.0025	0.951183															0.0025	0.960363															0.0025	0.972882
	0.0046	0.897173															0.0046	0.913725															0.0046	0.913693
	0.0075	0.808798															0.0075	0.83264															0.0075	0.848616
	0.01	0.761547															0.01	0.735865															0.01	0.765964
	0.015	0.652383															0.015	0.673968															0.015	0.720072
	0.02	0.573609															0.02	0.585088															0.02	0.620026
	0.05	0.385514															0.05	0.291539															0.05	0.457426
	0.075	0.229196															0.075	0.19546															0.075	0.371815
	0.1	0.115892															0.1	0.146058															0.1	0.281108
	0.25	0.0678588															0.25	0.0923088															0.25	0.151483
	0.5	0.0424589															0.5	0.0745696															0.5	0.0903681
	1	0.0421912															1	0.0480971															1	0.0769067
	5	0.0322954															5	0.0452128															5	0.0594216

## Sheet: D- D103A Kobs
Ref Band	Lane 1	Lane 2	Lane 3	Lane 4	Lane 5	Lane 6	Lane 7	Lane 8	Lane 9	Lane 10	Lane 11	Lane 12	Lane 13	Lane 14		Ref Band	Lane 1	Lane 2	Lane 3	Lane 4	Lane 5	Lane 6	Lane 7	Lane 8	Lane 9	Lane 10	Lane 11	Lane 12	Lane 13	Lane 14		Ref Band	Lane 1	Lane 2	Lane 3	Lane 4	Lane 5	Lane 6	Lane 7	Lane 8	Lane 9	Lane 10	Lane 11	Lane 12	Lane 13	Lane 14
Number	Volume	Volume	Volume	Volume	Volume	Volume	Volume	Volume	Volume	Volume	Volume	Volume	Volume	Volume		Number	Volume	Volume	Volume	Volume	Volume	Volume	Volume	Volume	Volume	Volume	Volume	Volume	Volume	Volume		Number	Volume	Volume	Volume	Volume	Volume	Volume	Volume	Volume	Volume	Volume	Volume	Volume	Volume	Volume
1	5088.4	15684.4	29987.9	68456.4	98885.1	162325	173995	194914	222519	228866	246433	252033	226771	208992		1	9330.17	8794.49	14556	58768	76943.6	85229.8	175676	211841	226618	232318	265417	280704	255559	292373		1	3342.23	15267.8	21737.9	73162.2	104471	147002	173913	234760	239134	245776	255931	252349	233942	214265
2	270582	285762	284641	284708	288837	274620	204077	42651.4	23945	21572.8	8063.89	7392.27	5168.18	3520.79		2	257172	244283	190985	218424	203245	145129	172812	42028.9	25214.8	21386.3	11490.6	8107.24	8738.78	4594		2	220071	264765	207041	247106	255339	243284	185895	56869.8	30938.4	28471.7	14324	10393.2	7356.44	4755.37
	0.0184583	0.0520306	0.0953119	0.193837	0.255041	0.3715	0.460216	0.820465	0.902846	0.91386	0.968314	0.971505	0.977717	0.983433			0.0350097	0.0347502	0.0708178	0.212012	0.274614	0.369987	0.504109	0.834447	0.899875	0.915704	0.958504	0.971929	0.966936	0.98453			0.0149599	0.0545213	0.0950169	0.22844	0.29035	0.376652	0.483349	0.804993	0.885444	0.896182	0.946998	0.960443	0.969513	0.978288
		0.0335723	0.0768536	0.175379	0.236583	0.353042	0.441758	0.802007	0.884388	0.895402	0.949856	0.953047	0.959259	0.964974				-0.000259494	0.0358082	0.177002	0.239604	0.334977	0.469099	0.799437	0.864865	0.880694	0.923494	0.936919	0.931926	0.949521				0.0395615	0.080057	0.21348	0.27539	0.361693	0.468389	0.790033	0.870484	0.881223	0.932038	0.945483	0.954553	0.963328
		0.966428	0.923146	0.824621	0.763417	0.646958	0.558242	0.197993	0.115612	0.104598	0.0501439	0.0469531	0.0407408	0.0350258				1.00026	0.964192	0.822998	0.760396	0.665023	0.530901	0.200563	0.135135	0.119306	0.0765058	0.0630807	0.0680739	0.0504794				0.960439	0.919943	0.78652	0.72461	0.638307	0.531611	0.209967	0.129516	0.118777	0.0679617	0.0545165	0.0454468	0.0366719
	Time (s)	Fraction S0															Time (s)	Fraction S0															Time (s)	Fraction S0
	0.0025	0.966428															0.0025	1															0.0025	0.960439
	0.0046	0.923146															0.0046	0.964192															0.0046	0.919943
	0.0075	0.824621															0.0075	0.822998															0.0075	0.78652
	0.01	0.763417															0.01	0.760396															0.01	0.72461
	0.015	0.646958															0.015	0.665023															0.015	0.638307
	0.02	0.558242															0.02	0.530901															0.02	0.531611
	0.05	0.197993															0.05	0.200563															0.05	0.209967
	0.075	0.115612															0.075	0.135135															0.075	0.129516
	0.1	0.104598															0.1	0.119306															0.1	0.118777
	0.25	0.0501439															0.25	0.0765058															0.25	0.0679617
	0.5	0.0469531															0.5	0.0630807															0.5	0.0545165
	1	0.0407408															1	0.0680739															1	0.0454468
	5	0.0350258															5	0.0504794															5	0.0366719

[truncated: 12 more sheets: D- D102-D103A Kobs, D- S106R Kobs, D- E108A Kobs, D- E108R Kobs, D- E112A Kobs, D- E108A-E112A Kobs, D- R113A Kobs, D- R91E RBX1 Kobs, D- R74E-K48R donor Kobs, D- H68A acc Ub donor Kobs, D- R54D-E108A Kobs, D- R74E-E108A Kobs]
