# Supplementary material for: Mechanism of millisecond Lys48-linked poly-ubiquitin chain formation by cullin-RING ligases
Source: Nat Struct Mol Biol. 2024 Feb 7;31(2):378–89. doi: 10.1038/s41594-023-01206-1 (PMC10873206; doi:10.1038/s41594-023-01206-1)
Supplement: Supplementary file 15 — Statistical source data for Fig. 6. [file 41594_2023_1206_MOESM15_ESM.xlsx]

## Sheet: N8-CRL1-BTrCP
Ref Band	Lane 1	Lane 2	Lane 3	Lane 4	Lane 5	Lane 6	Lane 7	Lane 8	Lane 9	Lane 10	Lane 11	Lane 12	Lane 13	Lane 14		Ref Band	Lane 1	Lane 2	Lane 3	Lane 4	Lane 5	Lane 6	Lane 7	Lane 8	Lane 9	Lane 10	Lane 11	Lane 12	Lane 13	Lane 14		Ref Band	Lane 1	Lane 2	Lane 3	Lane 4	Lane 5	Lane 6	Lane 7	Lane 8	Lane 9	Lane 10	Lane 11	Lane 12	Lane 13	Lane 14
Number	Volume	Volume	Volume	Volume	Volume	Volume	Volume	Volume	Volume	Volume	Volume	Volume	Volume	Volume		Number	Volume	Volume	Volume	Volume	Volume	Volume	Volume	Volume	Volume	Volume	Volume	Volume	Volume	Volume		Number	Volume	Volume	Volume	Volume	Volume	Volume	Volume	Volume	Volume	Volume	Volume	Volume	Volume	Volume
1	130.14	29023.3	46658.8	100896	103027	144056	221090	220629	221431	218935	227898	229716	235587	222924		1	286.58	11356.9	23127.9	43326.9	61309.2	73204.2	102353	108578	99593.6	98868.4	101201	101569	105473	214718		1	334.56	16239.5	22089.5	68099.9	64998.8	77509.3	120862	128709	113712	107181	119076	122934	117936	107278
2	256234	783980	540848	433230	329777	343755	357698	189766	152311	130775	102117	80418.8	67619.7	86124.5		2	100115	269286	229211	190693	191342	157407	159331	92470.8	63276.4	48806.3	41844.6	31859.9	31666.8	46215.2		2	109481	301603	240632	296623	192283	161264	185785	103666	65609.7	62574.2	39891.5	36914.4	31842.2	39381.9
	0	28893.2	46528.7	100766	102897	143926	220960	220498	221301	218805	227768	229586	235457	222794			0	11070.4	22841.3	43040.3	61022.7	72917.6	102067	108291	99307.1	98581.8	100915	101282	105186	214432			0	15905	21754.9	67765.4	64664.2	77174.7	120528	128375	113378	106847	118741	122600	117601	106943
	256103	783850	540718	433100	329647	343625	357568	189636	152181	130645	101987	80288.6	67489.5	85994.4			99828.7	269000	228924	190406	191056	157120	159045	92184.2	62989.8	48519.7	41558	31573.3	31380.3	45928.7			109147	301268	240297	296289	191948	160929	185451	103332	65275.1	62239.6	39557	36579.9	31507.7	39047.3
	0	0.0355502	0.0792319	0.188748	0.237888	0.295202	0.381935	0.537625	0.592535	0.626142	0.690719	0.740899	0.777223	0.72151			0	0.0395271	0.0907245	0.184369	0.242078	0.316981	0.390893	0.540173	0.611885	0.670162	0.708309	0.762348	0.77022	0.823596			0	0.0501461	0.0830175	0.186141	0.251992	0.324122	0.393909	0.554041	0.634626	0.631906	0.750111	0.770198	0.788693	0.732535
	1	0.96445	0.920768	0.811252	0.762112	0.704798	0.618065	0.462375	0.407465	0.373858	0.309281	0.259101	0.222777	0.27849			1	0.960473	0.909275	0.815631	0.757922	0.683019	0.609107	0.459827	0.388115	0.329838	0.291691	0.237652	0.22978	0.176404			1	0.949854	0.916983	0.813859	0.748008	0.675878	0.606091	0.445959	0.365374	0.368094	0.249889	0.229802	0.211307	0.267465
			Time (s)	pub rep 1															Time (s)	pub rep 2															Time (s)	pub rep 3
	1		0	1													1		0	1													1		0	1
	0.96445		0.0025	0.96445													0.960473		0.0025	0.960473													0.949854		0.0025	0.949854
	0.920768		0.0046	0.920768													0.909275		0.0046	0.909275													0.916983		0.0046	0.916983
	0.811252		0.0075	0.811252													0.815631		0.0075	0.815631													0.813859		0.0075	0.813859
	0.762112		0.01	0.762112													0.757922		0.01	0.757922													0.748008		0.01	0.748008
	0.704798		0.015	0.704798													0.683019		0.015	0.683019													0.675878		0.015	0.675878
	0.618065		0.02	0.618065													0.609107		0.02	0.609107													0.606091		0.02	0.606091
	0.462375		0.05	0.462375													0.459827		0.05	0.459827													0.445959		0.05	0.445959
	0.407465		0.075	0.407465													0.388115		0.075	0.388115													0.365374		0.075	0.365374
	0.373858		0.1	0.373858													0.329838		0.1	0.329838													0.368094		0.1	0.368094
	0.309281		0.25	0.309281													0.291691		0.25	0.291691													0.249889		0.25	0.249889
	0.259101		0.5	0.259101													0.237652		0.5	0.237652													0.229802		0.5	0.229802
	0.222777		1	0.222777													0.22978		1	0.22978													0.211307		1	0.211307
	0.27849		5	0.27849													0.176404		5	0.176404													0.267465		5	0.267465

## Sheet: CRL1-BTrCP
Ref Band	Lane 1	Lane 2	Lane 3	Lane 4	Lane 5	Lane 6	Lane 7	Lane 8	Lane 9	Lane 10	Lane 11	Lane 12	Lane 13	Lane 14		Ref Band	Lane 1	Lane 2	Lane 3	Lane 4	Lane 5	Lane 6	Lane 7	Lane 8	Lane 9	Lane 10	Lane 11	Lane 12	Lane 13	Lane 14		Ref Band	Lane 1	Lane 2	Lane 3	Lane 4	Lane 5	Lane 6	Lane 7	Lane 8	Lane 9	Lane 10	Lane 11	Lane 12	Lane 13	Lane 14
Number	Volume	Volume	Volume	Volume	Volume	Volume	Volume	Volume	Volume	Volume	Volume	Volume	Volume	Volume		Number	Volume	Volume	Volume	Volume	Volume	Volume	Volume	Volume	Volume	Volume	Volume	Volume	Volume	Volume		Number	Volume	Volume	Volume	Volume	Volume	Volume	Volume	Volume	Volume	Volume	Volume	Volume	Volume	Volume
1	32636.5	42412.6	44505.5	51394.4	76475.5	69087.1	85862.4	112293	138577	147837	134638	142788	136249	109617		1	104.69	13956.5	24831.2	35281.9	55162.6	56406.2	93222.5	128750	158606	155676	165455	169889	162777	154569		1	3092.29	7236.08	13504.3	25129.8	48859.4	50198.2	89859.6	125548	156334	162637	165720	178809	173087	258443
2	251607	439082	321334	350905	292855	264814	205406	205996	179696	166687	160368	152690	147330	159905		2	250389	578261	652795	440342	369960	331638	259257	207069	163746	139830	124842	117900	108309	114338		2	229172	557723	532642	394522	303570	268887	230082	179631	149364	125468	116352	114754	106863	180909
	0	9776.15	11869	18758	43839	36450.6	53225.9	79656.8	105940	115201	102001	110151	103612	76980.3			0	13851.8	24726.5	35177.2	55057.9	56301.5	93117.8	128645	158502	155571	165350	169784	162672	154464			0	4143.79	10412	22037.5	45767.1	47105.9	86767.4	122455	153241	159545	162628	175717	169995	255350
	218970	406446	288698	318269	260218	232177	172770	173359	147059	134050	127732	120054	114694	127268			250284	578156	652690	440238	369855	331534	259152	206964	163642	139725	124737	117796	108205	114233			226079	554631	529549	391430	300478	265795	226990	176539	146272	122376	113260	111662	103770	177817
	0	0.0234878	0.0394887	0.0556572	0.14418	0.135692	0.235517	0.314829	0.418737	0.462187	0.444	0.478492	0.47462	0.376895			0	0.023398	0.0365012	0.0739926	0.129575	0.145169	0.264336	0.383318	0.492022	0.526832	0.570001	0.59039	0.600539	0.574863			0	0.00741586	0.0192829	0.0532992	0.132181	0.150546	0.276543	0.409558	0.511634	0.56592	0.589472	0.611447	0.620952	0.589496
	1	0.976512	0.960511	0.944343	0.85582	0.864308	0.764483	0.685171	0.581263	0.537813	0.556	0.521508	0.52538	0.623105			1	0.976602	0.963499	0.926007	0.870425	0.854831	0.735664	0.616682	0.507978	0.473168	0.429999	0.40961	0.399461	0.425137			1	0.992584	0.980717	0.946701	0.867819	0.849454	0.723457	0.590442	0.488366	0.43408	0.410528	0.388553	0.379048	0.410504
			Time (s)	pub rep 1															Time (s)	pub rep 2															Time (s)	pub rep 3
	1		0	1													1		0	1													1		0	1
	0.976512		0.015	0.976512													0.976602		0.015	0.976602													0.992584		0.015	0.992584
	0.960511		0.02	0.960511													0.963499		0.02	0.963499													0.980717		0.02	0.980717
	0.944343		0.05	0.944343													0.926007		0.05	0.926007													0.946701		0.05	0.946701
	0.85582		0.075	0.85582													0.870425		0.075	0.870425													0.867819		0.075	0.867819
	0.864308		0.1	0.864308													0.854831		0.1	0.854831													0.849454		0.1	0.849454
	0.764483		0.25	0.764483													0.735664		0.25	0.735664													0.723457		0.25	0.723457
	0.685171		0.5	0.685171													0.616682		0.5	0.616682													0.590442		0.5	0.590442
	0.581263		1	0.581263													0.507978		1	0.507978													0.488366		1	0.488366
	0.537813		1.5	0.537813													0.473168		1.5	0.473168													0.43408		1.5	0.43408
	0.556		2	0.556													0.429999		2	0.429999													0.410528		2	0.410528
	0.521508		3	0.521508													0.40961		3	0.40961													0.388553		3	0.388553
	0.52538		4	0.52538													0.399461		4	0.399461													0.379048		4	0.379048
	0.623105		5	0.623105													0.425137		5	0.425137													0.410504		5	0.410504

## Sheet: deltaWHB-CRL1-BTrCP
Ref Band	Lane 1	Lane 2	Lane 3	Lane 4	Lane 5	Lane 6	Lane 7	Lane 8	Lane 9	Lane 10	Lane 11	Lane 12	Lane 13	Lane 14		Ref Band	Lane 1	Lane 2	Lane 3	Lane 4	Lane 5	Lane 6	Lane 7	Lane 8	Lane 9	Lane 10	Lane 11	Lane 12	Lane 13	Lane 14		Ref Band	Lane 1	Lane 2	Lane 3	Lane 4	Lane 5	Lane 6	Lane 7	Lane 8	Lane 9	Lane 10	Lane 11	Lane 12	Lane 13	Lane 14
Number	Volume	Volume	Volume	Volume	Volume	Volume	Volume	Volume	Volume	Volume	Volume	Volume	Volume	Volume		Number	Volume	Volume	Volume	Volume	Volume	Volume	Volume	Volume	Volume	Volume	Volume	Volume	Volume	Volume		Number	Volume	Volume	Volume	Volume	Volume	Volume	Volume	Volume	Volume	Volume	Volume	Volume	Volume	Volume
1	266.93	4516.01	8731.9	20662.1	25839.8	30000.8	33357.8	38111.6	37067.2	33451.8	38382.1	35616	38476	33387.6		1	668.63	5128.27	8285.35	16377.1	16078.6	15611.3	27554.4	28927.8	24692.2	20131.9	22241.1	21170.8	20234.9	21062.3		1	829.14	5925.06	9743.9	16313	21617.3	17469.7	40252.4	34371	31538.2	33303.4	36048.4	36561.2	35790.5	32932.5
2	38906.4	106726	59747.8	72892.2	67494.6	53239.7	42052.4	27727.3	15753.2	15389	10422.4	9610.34	7560.94	14467		2	25059.7	61668.9	51440.7	44258.6	34146.9	23165.4	28660.7	16336.7	12746	11696.9	11760.9	10634	9144.99	10081.8		2	28025.4	74746.3	60972.8	45058.1	49723.9	24720.7	40214.7	20266.5	13338.6	14091.4	10837	8200.58	9105.05	9113.79
	0	4249.08	8464.97	20395.2	25572.8	29733.8	33090.9	37844.6	36800.3	33184.9	38115.2	35349.1	38209.1	33120.6			0	4459.64	7616.72	15708.5	15409.9	14942.6	26885.7	28259.1	24023.6	19463.3	21572.5	20502.2	19566.2	20393.7			0	5095.92	8914.76	15483.9	20788.1	16640.6	39423.2	33541.9	30709	32474.3	35219.3	35732	34961.4	32103.4
	38639.5	106460	59480.9	72625.3	67227.6	52972.7	41785.5	27460.3	15486.3	15122.1	10155.4	9343.41	7294.01	14200			24391	61000.2	50772.1	43590	33478.2	22496.8	27992	15668.1	12077.4	11028.3	11092.3	9965.32	8476.36	9413.16			27196.3	73917.1	60143.7	44228.9	48894.7	23891.5	39385.6	19437.4	12509.4	13262.3	10007.9	7371.44	8275.91	8284.65
	0	0.0383807	0.124584	0.219255	0.275568	0.35951	0.44194	0.579506	0.703819	0.686958	0.789615	0.79094	0.839703	0.699919			0	0.0681278	0.130448	0.264905	0.315208	0.399115	0.48992	0.643317	0.665455	0.638317	0.660421	0.67292	0.697733	0.684195			0	0.0644946	0.12909	0.259306	0.298325	0.410553	0.500239	0.633114	0.710554	0.710029	0.77872	0.828983	0.808593	0.794874
	1	0.961619	0.875416	0.780745	0.724432	0.64049	0.55806	0.420494	0.296181	0.313042	0.210385	0.20906	0.160297	0.300081			1	0.931872	0.869552	0.735095	0.684792	0.600885	0.51008	0.356683	0.334545	0.361683	0.339579	0.32708	0.302267	0.315805			1	0.935505	0.87091	0.740694	0.701675	0.589447	0.499761	0.366886	0.289446	0.289971	0.22128	0.171017	0.191407	0.205126
			Time (s)	pub rep 1															Time (s)	pub rep 2															Time (s)	pub rep 3
	1		0	1													1		0	1													1		0	1
	0.961619		0.0025	0.961619													0.931872		0.0025	0.931872													0.935505		0.0025	0.935505
	0.875416		0.0046	0.875416													0.869552		0.0046	0.869552													0.87091		0.0046	0.87091
	0.780745		0.0075	0.780745													0.735095		0.0075	0.735095													0.740694		0.0075	0.740694
	0.724432		0.01	0.724432													0.684792		0.01	0.684792													0.701675		0.01	0.701675
	0.64049		0.015	0.64049													0.600885		0.015	0.600885													0.589447		0.015	0.589447
	0.55806		0.02	0.55806													0.51008		0.02	0.51008													0.499761		0.02	0.499761
	0.420494		0.05	0.420494													0.356683		0.05	0.356683													0.366886		0.05	0.366886
	0.296181		0.075	0.296181													0.334545		0.075	0.334545													0.289446		0.075	0.289446
	0.313042		0.1	0.313042													0.361683		0.1	0.361683													0.289971		0.1	0.289971
	0.210385		0.25	0.210385													0.339579		0.25	0.339579													0.22128		0.25	0.22128
	0.20906		0.5	0.20906													0.32708		0.5	0.32708													0.171017		0.5	0.171017
	0.160297		1	0.160297													0.302267		1	0.302267													0.191407		1	0.191407
	0.300081		5	0.300081													0.315805		5	0.315805													0.205126		5	0.205126

## Sheet: N8-CRL1-FBXW7
Ref Band	Lane 1	Lane 2	Lane 3	Lane 4	Lane 5	Lane 6	Lane 7	Lane 8	Lane 9	Lane 10	Lane 11	Lane 12	Lane 13	Lane 14		Ref Band	Lane 1	Lane 2	Lane 3	Lane 4	Lane 5	Lane 6	Lane 7	Lane 8	Lane 9	Lane 10	Lane 11	Lane 12	Lane 13	Lane 14		Ref Band	Lane 1	Lane 2	Lane 3	Lane 4	Lane 5	Lane 6	Lane 7	Lane 8	Lane 9	Lane 10	Lane 11	Lane 12	Lane 13	Lane 14
Number	Volume	Volume	Volume	Volume	Volume	Volume	Volume	Volume	Volume	Volume	Volume	Volume	Volume	Volume		Number	Volume	Volume	Volume	Volume	Volume	Volume	Volume	Volume	Volume	Volume	Volume	Volume	Volume	Volume		Number	Volume	Volume	Volume	Volume	Volume	Volume	Volume	Volume	Volume	Volume	Volume	Volume	Volume	Volume
1	4036.24	181417	225466	441486	511532	644177	889227	1.14985e+06	1.16338e+06	1.06625e+06	1.11822e+06	1.15989e+06	1.1452e+06	1.13804e+06		1	9259.25	495060	154223	296774	428816	663781	588686	1.15841e+06	1.06211e+06	1.09832e+06	1.1441e+06	1.17485e+06	1.16532e+06	1.09027e+06		1	18802.2	75571.3	176594	354803	577506	736145	1.16517e+06	1.11495e+06	1.0154e+06	1.13778e+06	1.14483e+06	1.19002e+06	1234173	1.20794e+06
2	1.31793e+06	1.53122e+06	1.43447e+06	1.32829e+06	1.16277e+06	802540	690144	464227	327589	306364	252925	190162	152246	138276		2	1.33918e+06	1.16006e+06	1.08899e+06	899497	995627	881461	531677	446814	266254	242129	205657	147816	132719	88652.9		2	1.24605e+06	1.20652e+06	1.19789e+06	945550	1.14563e+06	844503	892699	325245	173481	147395	123246	90470.1	59586.4	50441.8
	0	177381	221430	437449	507495	640140	885191	1.14582e+06	1.15934e+06	1.06222e+06	1.11419e+06	1.15586e+06	1.14116e+06	1.134e+06			0	485801	144964	287515	419556	654522	579427	1.14915e+06	1.05285e+06	1.08906e+06	1.13485e+06	1.16559e+06	1.15606e+06	1.08101e+06			0	56769.1	157791	336000	558703	717342	1.14636e+06	1.09615e+06	996597	1.11898e+06	1.12602e+06	1.17122e+06	1.21537e+06	1.18914e+06
	1.31389e+06	1.52719e+06	1.43043e+06	1.32425e+06	1.15873e+06	798503	686108	460190	323552	302328	248889	186125	148210	134240			1.32992e+06	1.1508e+06	1.07973e+06	890238	986367	872201	522418	437554	256995	232869	196397	138557	123460	79393.7			1.22725e+06	1.18772e+06	1.17909e+06	926747	1.12683e+06	825701	873896	306443	154679	128593	104444	71667.9	40784.1	31639.5
	0	0.104062	0.134049	0.248311	0.304578	0.444961	0.56335	0.713457	0.78181	0.77844	0.817407	0.861306	0.885052	0.894152			0	0.296835	0.118368	0.244122	0.29842	0.42871	0.52587	0.724237	0.803798	0.823841	0.852471	0.893757	0.903511	0.931581			0	0.0456165	0.11803	0.266087	0.33147	0.464888	0.567434	0.781517	0.865646	0.896926	0.915119	0.942338	0.967533	0.974082
	1	0.895938	0.865951	0.751689	0.695422	0.555039	0.43665	0.286543	0.21819	0.22156	0.182593	0.138694	0.114948	0.105848			1	0.703165	0.881632	0.755878	0.70158	0.57129	0.47413	0.275763	0.196202	0.176159	0.147529	0.106243	0.0964892	0.0684188			1	0.954383	0.88197	0.733913	0.66853	0.535112	0.432566	0.218483	0.134354	0.103074	0.0848813	0.0576623	0.0324674	0.0259175
			Time (s)	pub rep 1															Time (s)	pub rep 2															Time (s)	pub rep 3
	1		0	1													1		0	1													1		0	1
	0.895938		0.0025	0.895938													0.703165		0.0025	0.703165													0.954383		0.0025	0.954383
	0.865951		0.0046	0.865951													0.881632		0.0046	0.881632													0.88197		0.0046	0.88197
	0.751689		0.0075	0.751689													0.755878		0.0075	0.755878													0.733913		0.0075	0.733913
	0.695422		0.01	0.695422													0.70158		0.01	0.70158													0.66853		0.01	0.66853
	0.555039		0.015	0.555039													0.57129		0.015	0.57129													0.535112		0.015	0.535112
	0.43665		0.02	0.43665													0.47413		0.02	0.47413													0.432566		0.02	0.432566
	0.286543		0.05	0.286543													0.275763		0.05	0.275763													0.218483		0.05	0.218483
	0.21819		0.075	0.21819													0.196202		0.075	0.196202													0.134354		0.075	0.134354
	0.22156		0.1	0.22156													0.176159		0.1	0.176159													0.103074		0.1	0.103074
	0.182593		0.25	0.182593													0.147529		0.25	0.147529													0.0848813		0.25	0.0848813
	0.138694		0.5	0.138694													0.106243		0.5	0.106243													0.0576623		0.5	0.0576623
	0.114948		1	0.114948													0.0964892		1	0.0964892													0.0324674		1	0.0324674
	0.105848		5	0.105848													0.0684188		5	0.0684188													0.0259175		5	0.0259175

## Sheet: CRL1-FBXW7
Ref Band	Lane 1	Lane 2	Lane 3	Lane 4	Lane 5	Lane 6	Lane 7	Lane 8	Lane 9	Lane 10	Lane 11	Lane 12	Lane 13	Lane 14		Ref Band	Lane 1	Lane 2	Lane 3	Lane 4	Lane 5	Lane 6	Lane 7	Lane 8	Lane 9	Lane 10	Lane 11	Lane 12	Lane 13	Lane 14		Ref Band	Lane 1	Lane 2	Lane 3	Lane 4	Lane 5	Lane 6	Lane 7	Lane 8	Lane 9	Lane 10	Lane 11	Lane 12	Lane 13	Lane 14
Number	Volume	Volume	Volume	Volume	Volume	Volume	Volume	Volume	Volume	Volume	Volume	Volume	Volume	Volume		Number	Volume	Volume	Volume	Volume	Volume	Volume	Volume	Volume	Volume	Volume	Volume	Volume	Volume	Volume		Number	Volume	Volume	Volume	Volume	Volume	Volume	Volume	Volume	Volume	Volume	Volume	Volume	Volume	Volume
1	226.71	26418.7	49013.5	98223.4	180144	184979	316407	414134	440174	522819	495578	489137	487638	465271		1	253.06	33572.8	49765.2	101355	156014	175095	285565	407644	476838	520752	516957	508358	520466	506767		1	113.25	16717.7	32350.2	85027.4	153626	162905	289560	414728	479264	443957	507495	529345	514777	473492
2	647756	553123	721816	631720	539543	534601	398372	274964	179082	167304	136724	113212	114072	112741		2	573477	687627	769721	604473	477870	484293	325855	228813	148279	126216	104923	98343.8	91827.1	102381		2	562093	677464	642359	627013	537661	502040	379939	258329	158692	110299	108386	108243	85602.4	95001.1
	0	26192	48786.8	97996.7	179918	184753	316180	413907	439947	522592	495351	488911	487411	465044			0	33319.7	49512.1	101102	155761	174842	285312	407391	476585	520498	516704	508105	520213	506514			0	16604.5	32236.9	84914.1	153513	162791	289447	414615	479151	443844	507381	529232	514664	473379
	647529	552896	721589	631493	539316	534374	398145	274738	178855	167077	136497	112985	113845	112514			573224	687374	769467	604220	477617	484039	325602	228560	148026	125963	104670	98090.7	91574.1	102128			561980	677351	642246	626900	537548	501927	379826	258216	158579	110186	108273	108130	85489.1	94887.8
	0	0.0452297	0.0633285	0.134336	0.250152	0.256912	0.442628	0.601046	0.710966	0.757743	0.783972	0.812284	0.810654	0.80519			0	0.0462329	0.0604559	0.143341	0.245921	0.265362	0.467025	0.640601	0.763011	0.80515	0.831551	0.838186	0.850317	0.832204			0	0.0239273	0.047795	0.119293	0.222141	0.244903	0.432479	0.616225	0.751339	0.80112	0.824134	0.830348	0.857554	0.833022
	1	0.95477	0.936671	0.865664	0.749848	0.743088	0.557372	0.398954	0.289034	0.242257	0.216028	0.187716	0.189346	0.19481			1	0.953767	0.939544	0.856659	0.754079	0.734638	0.532975	0.359399	0.236989	0.19485	0.168449	0.161814	0.149683	0.167796			1	0.976073	0.952205	0.880707	0.777859	0.755097	0.567521	0.383775	0.248661	0.19888	0.175866	0.169652	0.142446	0.166978
			Time (s)	pub rep 1															Time (s)	pub rep 2															Time (s)	pub rep 3
	1		0	1													1		0	1													1		0	1
	0.95477		0.015	0.95477													0.953767		0.015	0.953767													0.976073		0.015	0.976073
	0.936671		0.02	0.936671													0.939544		0.02	0.939544													0.952205		0.02	0.952205
	0.865664		0.05	0.865664													0.856659		0.05	0.856659													0.880707		0.05	0.880707
	0.749848		0.075	0.749848													0.754079		0.075	0.754079													0.777859		0.075	0.777859
	0.743088		0.1	0.743088													0.734638		0.1	0.734638													0.755097		0.1	0.755097
	0.557372		0.25	0.557372													0.532975		0.25	0.532975													0.567521		0.25	0.567521
	0.398954		0.5	0.398954													0.359399		0.5	0.359399													0.383775		0.5	0.383775
	0.289034		1	0.289034													0.236989		1	0.236989													0.248661		1	0.248661
	0.242257		1.5	0.242257													0.19485		1.5	0.19485													0.19888		1.5	0.19888
	0.216028		2	0.216028													0.168449		2	0.168449													0.175866		2	0.175866
	0.187716		3	0.187716													0.161814		3	0.161814													0.169652		3	0.169652
	0.189346		4	0.189346													0.149683		4	0.149683													0.142446		4	0.142446
	0.19481		5	0.19481													0.167796		5	0.167796													0.166978		5	0.166978

## Sheet: deltaWHB-CRL1-FBXW7
Ref Band	Lane 1	Lane 2	Lane 3	Lane 4	Lane 5	Lane 6	Lane 7	Lane 8	Lane 9	Lane 10	Lane 11	Lane 12	Lane 13	Lane 14		Ref Band	Lane 1	Lane 2	Lane 3	Lane 4	Lane 5	Lane 6	Lane 7	Lane 8	Lane 9	Lane 10	Lane 11	Lane 12	Lane 13	Lane 14		Ref Band	Lane 1	Lane 2	Lane 3	Lane 4	Lane 5	Lane 6	Lane 7	Lane 8	Lane 9	Lane 10	Lane 11	Lane 12	Lane 13	Lane 14
Number	Volume	Volume	Volume	Volume	Volume	Volume	Volume	Volume	Volume	Volume	Volume	Volume	Volume	Volume		Number	Volume	Volume	Volume	Volume	Volume	Volume	Volume	Volume	Volume	Volume	Volume	Volume	Volume	Volume		Number	Volume	Volume	Volume	Volume	Volume	Volume	Volume	Volume	Volume	Volume	Volume	Volume	Volume	Volume
1	433.89	20391.4	39076.8	83721.7	93013.6	103185	115954	172126	152755	144077	150397	142003	139062	140380		1	1373.24	22472.4	40072.9	92665.4	95306.6	127562	141420	184676	169596	163187	158310	164059	162798	147403		1	2569.54	23003.1	49257.6	89847	87364.1	104267	143090	159340	139894	147813	142440	152104	154019	171978
2	174069	180432	161772	133725	118043	75489.6	52800.6	27159	22809.5	21457.7	33048.5	27818.3	29766.4	30607.1		2	185253	182498	145695	135863	108660	82785	63440.3	32475	27859.1	23389.1	24247	22045.2	21391.8	23778.5		2	55941.7	170694	176097	134870	101670	69555	68044.6	34096.6	21195.5	22861.5	20333.9	21283.7	24284	42490.3
	0	19957.5	38642.9	83287.8	92579.7	102751	115521	171692	152321	143643	149963	141570	138628	139946			0	21099.2	38699.6	91292.2	93933.3	126189	140047	183303	168223	161813	156937	162686	161425	146030			0	20433.5	46688	87277.4	84794.6	101698	140520	156771	137324	145244	139871	149535	151449	169409
	173635	179998	161338	133291	117609	75055.8	52366.7	26725.1	22375.6	21023.8	32614.6	27384.5	29332.5	30173.2			183880	181125	144322	134490	107286	81411.8	62067.1	31101.8	26485.9	22015.8	22873.8	20672	20018.6	22405.2			53372.2	168124	173528	132301	99100.8	66985.5	65475.1	31527.1	18626	20292	17764.3	18714.2	21714.5	39920.8
	0	0.0998096	0.193233	0.384561	0.440461	0.577881	0.688084	0.865309	0.871918	0.872325	0.821366	0.837918	0.825361	0.822635			0	0.104336	0.211448	0.404338	0.46682	0.607844	0.692911	0.854939	0.863972	0.880238	0.87279	0.887259	0.88967	0.86698			0	0.108367	0.212011	0.397478	0.461102	0.602892	0.682152	0.832568	0.880565	0.877416	0.887307	0.888771	0.874601	0.809292
	1	0.90019	0.806767	0.615439	0.559539	0.422119	0.311916	0.134691	0.128082	0.127675	0.178634	0.162082	0.174639	0.177365			1	0.895664	0.788552	0.595662	0.53318	0.392156	0.307089	0.145061	0.136028	0.119762	0.12721	0.112741	0.11033	0.13302			1	0.891633	0.787989	0.602522	0.538898	0.397108	0.317848	0.167432	0.119435	0.122584	0.112693	0.111229	0.125399	0.190708
			Time (s)	pub rep 1															Time (s)	pub rep 2															Time (s)	pub rep 3
	1		0	1													1		0	1													1		0	1
	0.90019		0.0025	0.90019													0.895664		0.0025	0.895664													0.891633		0.0025	0.891633
	0.806767		0.0046	0.806767													0.788552		0.0046	0.788552													0.787989		0.0046	0.787989
	0.615439		0.0075	0.615439													0.595662		0.0075	0.595662													0.602522		0.0075	0.602522
	0.559539		0.01	0.559539													0.53318		0.01	0.53318													0.538898		0.01	0.538898
	0.422119		0.015	0.422119													0.392156		0.015	0.392156													0.397108		0.015	0.397108
	0.311916		0.02	0.311916													0.307089		0.02	0.307089													0.317848		0.02	0.317848
	0.134691		0.05	0.134691													0.145061		0.05	0.145061													0.167432		0.05	0.167432
	0.128082		0.075	0.128082													0.136028		0.075	0.136028													0.119435		0.075	0.119435
	0.127675		0.1	0.127675													0.119762		0.1	0.119762													0.122584		0.1	0.122584
	0.178634		0.25	0.178634													0.12721		0.25	0.12721													0.112693		0.25	0.112693
	0.162082		0.5	0.162082													0.112741		0.5	0.112741													0.111229		0.5	0.111229
	0.174639		1	0.174639													0.11033		1	0.11033													0.125399		1	0.125399
	0.177365		5	0.177365													0.13302		5	0.13302													0.190708		5	0.190708

## Sheet: N8-CRL2-FEM1C
Ref Band	Lane 1	Lane 2	Lane 3	Lane 4	Lane 5	Lane 6	Lane 7	Lane 8	Lane 9	Lane 10	Lane 11	Lane 12	Lane 13	Lane 14		Ref Band	Lane 1	Lane 2	Lane 3	Lane 4	Lane 5	Lane 6	Lane 7	Lane 8	Lane 9	Lane 10	Lane 11	Lane 12	Lane 13	Lane 14		Ref Band	Lane 1	Lane 2	Lane 3	Lane 4	Lane 5	Lane 6	Lane 7	Lane 8	Lane 9	Lane 10	Lane 11	Lane 12	Lane 13	Lane 14
Number	Volume	Volume	Volume	Volume	Volume	Volume	Volume	Volume	Volume	Volume	Volume	Volume	Volume	Volume		Number	Volume	Volume	Volume	Volume	Volume	Volume	Volume	Volume	Volume	Volume	Volume	Volume	Volume	Volume		Number	Volume	Volume	Volume	Volume	Volume	Volume	Volume	Volume	Volume	Volume	Volume	Volume	Volume	Volume
1	4641.99	17092	27509.9	48036.7	76445.3	82182.3	93238.4	137940	135664	129100	140438	144227	143110	145412		1	2644.61	11024.1	21915.4	39920.4	44758.6	63232.4	43151.8	90216	87371.1	86552.6	93903.7	93283.9	96263.3	101754		1	20935.2	134684	191109	381266	482181	602860	900330	910470	927137	908140	999801	1.05451e+06	1.00543e+06	1.0864e+06
2	109870	163781	138093	107550	125739	98501	66216.3	49085.1	32447.2	24553.7	20235.8	18975.9	18761.6	13484.2		2	47064.6	100965	107208	86446.5	85910.5	73965	37503.8	46738.5	32338.8	26597.5	22425.9	17132	21993.8	18162.4		2	579611	1.40202e+06	1.05938e+06	997308	1.01145e+06	758445	764943	103210	53308.6	45685.1	28799.2	26278.4	27044.2	13933.6
	0	12450	22867.9	43394.7	71803.3	77540.3	88596.4	133298	131022	124458	135796	139585	138468	140770			0	8379.49	19270.8	37275.8	42114	60587.8	40507.2	87571.4	84726.5	83908	91259.1	90639.3	93618.7	99109.3			0	113749	170174	360331	461245	581925	879395	889535	906202	887205	978865	1.03358e+06	984490	1.06547e+06
	105228	159139	133451	102908	121097	93859	61574.3	44443.1	27805.2	19911.7	15593.8	14333.9	14119.6	8842.19			44420	98320.2	104564	83801.9	83265.9	71320.4	34859.2	44093.8	29694.2	23952.9	19781.3	14487.4	19349.2	15517.8			558676	1.38109e+06	1.03845e+06	976373	990511	737510	744008	82274.7	32373.5	24749.9	7864.04	5343.25	6108.98	-7001.55
	0	0.0725574	0.14629	0.296608	0.372229	0.452396	0.589971	0.749956	0.824934	0.862079	0.896996	0.906873	0.907466	0.940899			0	0.0785334	0.155617	0.307867	0.335891	0.459318	0.537471	0.665106	0.740482	0.777928	0.821855	0.862191	0.828719	0.864623			0	0.0760946	0.1408	0.269567	0.317715	0.441041	0.541698	0.915339	0.965508	0.972861	0.99203	0.994857	0.993833	1.00661
	1	0.927443	0.85371	0.703392	0.627771	0.547604	0.410029	0.250044	0.175066	0.137921	0.103004	0.0931266	0.0925343	0.0591009			1	0.921467	0.844383	0.692133	0.664109	0.540682	0.462529	0.334894	0.259518	0.222072	0.178145	0.137809	0.171281	0.135377			1	0.923905	0.8592	0.730433	0.682285	0.558959	0.458302	0.0846613	0.0344921	0.0271394	0.0079698	0.00514309	0.00616695	-0.00661481
			Time (s)	pub rep 1															Time (s)	pub rep 2															Time (s)	pub rep 3
	1		0	1													1		0	1													1		0	1
	0.927443		0.0025	0.927443													0.921467		0.0025	0.921467													0.923905		0.0025	0.923905
	0.85371		0.0046	0.85371													0.844383		0.0046	0.844383													0.8592		0.0046	0.8592
	0.703392		0.0075	0.703392													0.692133		0.0075	0.692133													0.730433		0.0075	0.730433
	0.627771		0.01	0.627771													0.664109		0.01	0.664109													0.682285		0.01	0.682285
	0.547604		0.015	0.547604													0.540682		0.015	0.540682													0.558959		0.015	0.558959
	0.410029		0.02	0.410029													0.462529		0.02	0.462529													0.458302		0.02	0.458302
	0.250044		0.05	0.250044													0.334894		0.05	0.334894													0.0846613		0.05	0.0846613
	0.175066		0.075	0.175066													0.259518		0.075	0.259518													0.0344921		0.075	0.0344921
	0.137921		0.1	0.137921													0.222072		0.1	0.222072													0.0271394		0.1	0.0271394
	0.103004		0.25	0.103004													0.178145		0.25	0.178145													0.0079698		0.25	0.0079698
	0.0931266		0.5	0.0931266													0.137809		0.5	0.137809													0.00514309		0.5	0.00514309
	0.0925343		1	0.0925343													0.171281		1	0.171281													0.00616695		1	0.00616695
	0.0591009		5	0.0591009													0.135377		5	0.135377													-0.00661481		5	-0.00661481

## Sheet: CRL2-FEM1C
Ref Band	Lane 1	Lane 2	Lane 3	Lane 4	Lane 5	Lane 6	Lane 7	Lane 8	Lane 9	Lane 10	Lane 11	Lane 12	Lane 13	Lane 14		Ref Band	Lane 1	Lane 2	Lane 3	Lane 4	Lane 5	Lane 6	Lane 7	Lane 8	Lane 9	Lane 10	Lane 11	Lane 12	Lane 13	Lane 14		Ref Band	Lane 1	Lane 2	Lane 3	Lane 4	Lane 5	Lane 6	Lane 7	Lane 8	Lane 9	Lane 10	Lane 11	Lane 12	Lane 13	Lane 14
Number	Volume	Volume	Volume	Volume	Volume	Volume	Volume	Volume	Volume	Volume	Volume	Volume	Volume	Volume		Number	Volume	Volume	Volume	Volume	Volume	Volume	Volume	Volume	Volume	Volume	Volume	Volume	Volume	Volume		Number	Volume	Volume	Volume	Volume	Volume	Volume	Volume	Volume	Volume	Volume	Volume	Volume	Volume	Volume
1	17779	22685.8	22695.6	24941.4	25900.7	26195.3	43668.5	45262	61694.1	65978.4	116607	194872	295292	506199		1	24218	11767.6	14395.4	29741.6	46170.2	48711.7	83738.4	152542	211955	283576	328815	353764	384487	408313		1	20442.5	19821.7	10904.3	36243.9	48979.8	58273.4	89753.3	153005	241932	308410	320866	362151	377940	252798
2	988591	1.23972e+06	1.12943e+06	1.12647e+06	912375	882045	1.19919e+06	851667	733734	653887	678823	602148	497760	281083		2	1.1999e+06	472018	495131	716850	644176	610957	565695	507652	429648	345780	289351	224403	206807	227540		2	947374	771784	390287	779955	698592	663594	628158	569975	468019	342990	257405	185258	170565	121249
	0	4906.82	4916.59	7162.37	8121.65	8416.29	25889.5	27483	43915.1	48199.4	98828.5	177093	277514	488420			0	-12450.4	-9822.62	5523.65	21952.3	24493.7	59520.4	128324	187737	259358	304597	329546	360269	384095			0	-620.79	-9538.21	15801.4	28537.2	37830.9	69310.8	132562	221490	287967	300423	341708	357498	232355
	970812	1.22194e+06	1.11165e+06	1.10869e+06	894596	864266	1.18141e+06	833888	715955	636108	661044	584369	479981	263304			1.17568e+06	447800	470913	692632	619958	586739	541477	483434	405430	321562	265133	200185	182589	203322			926932	751341	369845	759513	678149	643152	607715	549533	447576	322547	236962	164815	150123	100806
	0	0.00399953	0.00440332	0.00641875	0.00899689	0.00964417	0.0214442	0.0319061	0.0577929	0.0704353	0.130059	0.23257	0.366357	0.649733			0	-0.0285987	-0.021303	0.00791177	0.0341984	0.0400727	0.0990359	0.209763	0.316499	0.446461	0.534633	0.622101	0.663653	0.653871			0	-0.000826925	-0.0264725	0.0203806	0.0403818	0.0555534	0.102375	0.194345	0.331043	0.47168	0.559046	0.674615	0.704262	0.697425
	1	0.996	0.995597	0.993581	0.991003	0.990356	0.978556	0.968094	0.942207	0.929565	0.869941	0.76743	0.633643	0.350267			1	1.0286	1.0213	0.992088	0.965802	0.959927	0.900964	0.790237	0.683501	0.553539	0.465367	0.377899	0.336347	0.346129			1	1.00083	1.02647	0.979619	0.959618	0.944447	0.897625	0.805655	0.668957	0.52832	0.440954	0.325385	0.295738	0.302575
			Time (s)	pub rep 1															Time (s)	pub rep 2															Time (s)	pub rep 3
	1		0	1													1		0	1													1		0	1
	0.996		0.0025	0.996													1.0286		0.015	1.0286													1.00083		0.015	1.00083
	0.995597		0.0046	0.995597													1.0213		0.02	1.0213													1.02647		0.02	1.02647
	0.993581		0.0075	0.993581													0.992088		0.05	0.992088													0.979619		0.05	0.979619
	0.991003		0.01	0.991003													0.965802		0.075	0.965802													0.959618		0.075	0.959618
	0.990356		0.015	0.990356													0.959927		0.1	0.959927													0.944447		0.1	0.944447
	0.978556		0.02	0.978556													0.900964		0.25	0.900964													0.897625		0.25	0.897625
	0.968094		0.05	0.968094													0.790237		0.5	0.790237													0.805655		0.5	0.805655
	0.942207		0.075	0.942207													0.683501		1	0.683501													0.668957		1	0.668957
	0.929565		0.1	0.929565													0.553539		1.5	0.553539													0.52832		1.5	0.52832
	0.869941		0.25	0.869941													0.465367		2	0.465367													0.440954		2	0.440954
	0.76743		0.5	0.76743													0.377899		3	0.377899													0.325385		3	0.325385
	0.633643		1	0.633643													0.336347		4	0.336347													0.295738		4	0.295738
	0.350267		5	0.350267													0.346129		5	0.346129													0.302575		5	0.302575

## Sheet: deltaWHB-CRL2-FEM1C
Ref Band	Lane 1	Lane 2	Lane 3	Lane 4	Lane 5	Lane 6	Lane 7	Lane 8	Lane 9	Lane 10	Lane 11	Lane 12	Lane 13	Lane 14		Ref Band	Lane 1	Lane 2	Lane 3	Lane 4	Lane 5	Lane 6	Lane 7	Lane 8	Lane 9	Lane 10	Lane 11	Lane 12	Lane 13	Lane 14		Ref Band	Lane 1	Lane 2	Lane 3	Lane 4	Lane 5	Lane 6	Lane 7	Lane 8	Lane 9	Lane 10	Lane 11	Lane 12	Lane 13	Lane 14
Number	Volume	Volume	Volume	Volume	Volume	Volume	Volume	Volume	Volume	Volume	Volume	Volume	Volume	Volume		Number	Volume	Volume	Volume	Volume	Volume	Volume	Volume	Volume	Volume	Volume	Volume	Volume	Volume	Volume		Number	Volume	Volume	Volume	Volume	Volume	Volume	Volume	Volume	Volume	Volume	Volume	Volume	Volume	Volume
1	2847.27	19285.4	29033.8	48001.4	70749.4	72132.6	40384.1	101256	96095.9	95912.5	105394	105600	114608	115751		1	18048.9	89593.7	281498	425367	400124	460121	540625	605454	670069	678450	725499	736092	778700	727180		1	19475.8	102936	205994	336353	405715	407673	436287	738946	755471	764271	778318	732261	766771	761554
2	90477.8	140037	126529	95048	106189	72817.6	29344.3	31396.2	19736.2	17700.8	12889.2	10050	13935.7	11846.7		2	623159	1.17709e+06	1.86351e+06	1.20526e+06	883119	690956	593307	377463	305463	344856	288226	298889	283103	197447		2	930391	1.26932e+06	1.125e+06	866726	783449	460890	352886	217192	126337	99881.7	64046.9	61252.1	91817.7	457234
	0	16438.1	26186.5	45154.2	67902.2	69285.3	37536.8	98408.5	93248.6	93065.2	102547	102753	111761	112904			0	71544.8	263449	407318	382075	442072	522576	587406	652020	660401	707450	718043	760651	709131			0	83460.4	186519	316877	386239	388197	416811	719470	735996	744795	758842	712785	747295	742078
	87630.5	137190	123682	92200.7	103342	69970.3	26497.1	28548.9	16889	14853.5	10041.9	7202.78	11088.4	8999.47			605110	1.15904e+06	1.84546e+06	1.18722e+06	865070	672907	575258	359414	287414	326808	270177	280840	265054	179398			910915	1.24984e+06	1.10552e+06	847250	763973	441414	333410	197716	106861	80405.9	44571	41776.2	72341.9	437758
	0	0.106999	0.17473	0.328741	0.396524	0.497541	0.586203	0.77513	0.846656	0.862364	0.910809	0.934494	0.90974	0.926175			0	0.058139	0.124922	0.255447	0.30636	0.396485	0.476006	0.620399	0.694056	0.668958	0.72364	0.718846	0.741588	0.798096			0	0.0625969	0.14436	0.272201	0.335798	0.467926	0.555584	0.784432	0.873215	0.902562	0.944523	0.944635	0.911739	0.628967
	1	0.893001	0.82527	0.671259	0.603476	0.502459	0.413797	0.22487	0.153344	0.137636	0.0891908	0.0655061	0.0902604	0.0738247			1	0.941861	0.875078	0.744553	0.69364	0.603515	0.523994	0.379601	0.305944	0.331042	0.27636	0.281154	0.258412	0.201904			1	0.937403	0.85564	0.727799	0.664202	0.532074	0.444416	0.215568	0.126785	0.097438	0.0554771	0.0553649	0.0882609	0.371033
			Time (s)	pub rep 1															Time (s)	pub rep 2															Time (s)	pub rep 3
	1		0	1													1		0	1													1		0	1
	0.893001		0.0025	0.893001													0.941861		0.0025	0.941861													0.937403		0.0025	0.937403
	0.82527		0.0046	0.82527													0.875078		0.0046	0.875078													0.85564		0.0046	0.85564
	0.671259		0.0075	0.671259													0.744553		0.0075	0.744553													0.727799		0.0075	0.727799
	0.603476		0.01	0.603476													0.69364		0.01	0.69364													0.664202		0.01	0.664202
	0.502459		0.015	0.502459													0.603515		0.015	0.603515													0.532074		0.015	0.532074
	0.413797		0.02	0.413797													0.523994		0.02	0.523994													0.444416		0.02	0.444416
	0.22487		0.05	0.22487													0.379601		0.05	0.379601													0.215568		0.05	0.215568
	0.153344		0.075	0.153344													0.305944		0.075	0.305944													0.126785		0.075	0.126785
	0.137636		0.1	0.137636													0.331042		0.1	0.331042													0.097438		0.1	0.097438
	0.0891908		0.25	0.0891908													0.27636		0.25	0.27636													0.0554771		0.25	0.0554771
	0.0655061		0.5	0.0655061													0.281154		0.5	0.281154													0.0553649		0.5	0.0553649
	0.0902604		1	0.0902604													0.258412		1	0.258412													0.0882609		1	0.0882609
	0.0738247		5	0.0738247													0.201904		5	0.201904													0.371033		5	0.371033

## Sheet: 3K-FEM1C
Ref Band	Lane 1	Lane 2	Lane 3	Lane 4	Lane 5	Lane 6	Lane 7	Lane 8	Lane 9	Lane 10	Lane 11	Lane 12	Lane 13	Lane 14		Ref Band	Lane 1	Lane 2	Lane 3	Lane 4	Lane 5	Lane 6	Lane 7	Lane 8	Lane 9	Lane 10	Lane 11	Lane 12	Lane 13	Lane 14		Ref Band	Lane 1	Lane 2	Lane 3	Lane 4	Lane 5	Lane 6	Lane 7	Lane 8	Lane 9	Lane 10	Lane 11	Lane 12	Lane 13	Lane 14
Number	Volume	Volume	Volume	Volume	Volume	Volume	Volume	Volume	Volume	Volume	Volume	Volume	Volume	Volume		Number	Volume	Volume	Volume	Volume	Volume	Volume	Volume	Volume	Volume	Volume	Volume	Volume	Volume	Volume		Number	Volume	Volume	Volume	Volume	Volume	Volume	Volume	Volume	Volume	Volume	Volume	Volume	Volume	Volume
1	22400.3	392851	570423	1.07263e+06	896637	1.34245e+06	1.49022e+06	1.4557e+06	1.23548e+06	1.18866e+06	1.25807e+06	1.26093e+06	1.19517e+06	1.2968e+06		1	34030.2	466016	593242	568752	828216	907961	1.02335e+06	1.1728e+06	1.12132e+06	1.00474e+06	1.06308e+06	1.03761e+06	1.12285e+06	1.02258e+06		1	34610.9	396590	621035	1.00008e+06	951855	904318	1.21939e+06	1.27636e+06	1.12903e+06	1.05675e+06	1.09639e+06	1.11796e+06	1130138	1.14888e+06
2	941983	1.18256e+06	996770	852511	583971	670675	571927	402291	335656	221430	204272	235060	238541	228810		2	1.32215e+06	1.01276e+06	1.29418e+06	731418	904501	733666	699391	611224	313778	251093	235848	217006	232632	349753		2	1.30348e+06	1.09388e+06	984618	874567	670441	261969	279951	223514	176525	149931	127585	124006	112692	110927
	0	370450	548023	1.05023e+06	874237	1.32005e+06	1.46782e+06	1.4333e+06	1.21308e+06	1.16626e+06	1.23567e+06	1.23853e+06	1.17277e+06	1.2744e+06			0	431985	559212	534722	794186	873931	989315	1.13877e+06	1.08729e+06	970712	1.02905e+06	1.00358e+06	1.08882e+06	988551			0	361979	586424	965469	917244	869708	1.18478e+06	1.24174e+06	1.09442e+06	1.02214e+06	1.06178e+06	1.08335e+06	1.09553e+06	1.11427e+06
	919582	1.16016e+06	974369	830110	561571	648275	549527	379891	313256	199029	181872	212659	216141	206410			1.28812e+06	978728	1.26015e+06	697387	870471	699636	665360	577194	279748	217063	201818	182976	198602	315723			1.26887e+06	1.05927e+06	950007	839956	635830	227358	245340	188903	141914	115320	92973.9	89394.9	78081.4	76316.1
	0	0.242028	0.359975	0.558531	0.608882	0.670646	0.727599	0.790485	0.794766	0.854222	0.871699	0.853459	0.844381	0.86061			0	0.306218	0.307368	0.433989	0.477087	0.555382	0.597891	0.663633	0.795361	0.817252	0.836036	0.845792	0.845737	0.757932			0	0.254691	0.381679	0.53476	0.590599	0.792758	0.828448	0.86796	0.885214	0.898616	0.919486	0.923773	0.933469	0.9359
	1	0.757972	0.640025	0.441469	0.391118	0.329354	0.272401	0.209515	0.205234	0.145778	0.128301	0.146541	0.155619	0.13939			1	0.693782	0.692632	0.566011	0.522913	0.444618	0.402109	0.336367	0.204639	0.182748	0.163964	0.154208	0.154263	0.242068			1	0.745309	0.618321	0.46524	0.409401	0.207242	0.171552	0.13204	0.114786	0.101384	0.0805144	0.0762268	0.0665311	0.0640997
			Time (s)	pub rep 1															Time (s)	pub rep 2															Time (s)	pub rep 3
	1		0	1													1		0	1													1		0	1
	0.757972		0.0025	0.757972													0.693782		0.0025	0.693782													0.745309		0.0025	0.745309
	0.640025		0.0046	0.640025													0.692632		0.0046	0.692632													0.618321		0.0046	0.618321
	0.441469		0.0075	0.441469													0.566011		0.0075	0.566011													0.46524		0.0075	0.46524
	0.391118		0.01	0.391118													0.522913		0.01	0.522913													0.409401		0.01	0.409401
	0.329354		0.015	0.329354													0.444618		0.015	0.444618													0.207242		0.015	0.207242
	0.272401		0.02	0.272401													0.402109		0.02	0.402109													0.171552		0.02	0.171552
	0.209515		0.05	0.209515													0.336367		0.05	0.336367													0.13204		0.05	0.13204
	0.205234		0.075	0.205234													0.204639		0.075	0.204639													0.114786		0.075	0.114786
	0.145778		0.1	0.145778													0.182748		0.1	0.182748													0.101384		0.1	0.101384
	0.128301		0.25	0.128301													0.163964		0.25	0.163964													0.0805144		0.25	0.0805144
	0.146541		0.5	0.146541													0.154208		0.5	0.154208													0.0762268		0.5	0.0762268
	0.155619		1	0.155619													0.154263		1	0.154263													0.0665311		1	0.0665311
	0.13939		5	0.13939													0.242068		5	0.242068													0.0640997		5	0.0640997

[truncated: 4 more sheets: N8-CRL2-VHL, CRL2-VHL, deltaWHB-CRL2-VHL, 3K-CRL2-VHL]
