# Supplementary material for: Mechanism of millisecond Lys48-linked poly-ubiquitin chain formation by cullin-RING ligases
Source: Nat Struct Mol Biol. 2024 Feb 7;31(2):378–89. doi: 10.1038/s41594-023-01206-1 (PMC10873206; doi:10.1038/s41594-023-01206-1)
Supplement: Supplementary file 18 — Statistical source data for Extended Data Fig. 3. [file 41594_2023_1206_MOESM18_ESM.xlsx]

## Sheet: G- Alanine scan
WT-UB	WT	P99A	P100A	V101A	D102A	D103A	D102/103A	P104A	Q105A	S106A	E108A	L109A	P110A	S111A	E112A		I44A-UB	WT	P99A	P100A	V101A	D102A	D103A	D102/103A	P104A	Q105A	S106A	E108A	L109A	P110A	S111A	E112A		H68A-UB	WT	P99A	P100A	V101A	D102A	D103A	D102/103A	P104A	Q105A	S106A	E108A	L109A	P110A	S111A	E112A
Ref Band	Lane 1	Lane 2	Lane 3	Lane 4	Lane 5	Lane 6	Lane 7	Lane 8	Lane 9	Lane 10	Lane 11	Lane 12	Lane 13	Lane 14	Lane 15		Ref Band	Lane 1	Lane 2	Lane 3	Lane 4	Lane 5	Lane 6	Lane 7	Lane 8	Lane 9	Lane 10	Lane 11	Lane 12	Lane 13	Lane 14	Lane 15		Ref Band	Lane 1	Lane 2	Lane 3	Lane 4	Lane 5	Lane 6	Lane 7	Lane 8	Lane 9	Lane 10	Lane 11	Lane 12	Lane 13	Lane 14	Lane 15
Number	Volume	Volume	Volume	Volume	Volume	Volume	Volume	Volume	Volume	Volume	Volume	Volume	Volume	Volume	Volume		Number	Volume	Volume	Volume	Volume	Volume	Volume	Volume	Volume	Volume	Volume	Volume	Volume	Volume	Volume	Volume		Number	Volume	Volume	Volume	Volume	Volume	Volume	Volume	Volume	Volume	Volume	Volume	Volume	Volume	Volume	Volume
1	9385576	8475711	8382710	6932399	4723142	1736676	1396807	5755126	11319422	2491957	832394	8802109	8293591	7110862	555885		1	1510708	2483790	1785562	1319191	680595	957319	654935	1994549	4390810	658191	330419	1913370	1986310	817645	189022		1	1982290	2698554	1965415	1227398	949500	459335	462057	1203463	2699874	614380	348590	1353657	1918852	1087750	199721
2	34003666	37268866	31395434	30616204	40795128	41630258	40908512	37525540	30834970	40634058	39164096	36104916	40628314	41314755	41507378		2	42458590	43570419	42418356	39845810	45600089	49324825	41860623	43581628	39891847	47526071	46215262	44385845	49266752	47625803	45486894		2	50416115	47572274	42762856	39247060	46454896	47050299	46774242	42801483	43955873	46108079	44495463	46301399	48648729	48305748	49229032
Rep1	0.216311	0.185283	0.210737	0.184625	0.103764	0.0400461	0.0330173	0.132972	0.268523	0.0577832	0.0208117	0.196007	0.169527	0.146841	0.0132155		Rep1	0.0343582	0.0539319	0.0403937	0.0320464	0.0147058	0.0190389	0.0154046	0.043763	0.0991542	0.0136599	0.00709881	0.0413262	0.038755	0.0168783	0.00413833		Rep1	0.0378311	0.0536803	0.0439412	0.0303252	0.0200298	0.00966825	0.00978182	0.0273484	0.057868	0.0131496	0.00777338	0.0284053	0.0379463	0.0220221	0.00404058
Ref Band	Lane 1	Lane 2	Lane 3	Lane 4	Lane 5	Lane 6	Lane 7	Lane 8	Lane 9	Lane 10	Lane 11	Lane 12	Lane 13	Lane 14	Lane 15		Ref Band	Lane 1	Lane 2	Lane 3	Lane 4	Lane 5	Lane 6	Lane 7	Lane 8	Lane 9	Lane 10	Lane 11	Lane 12	Lane 13	Lane 14	Lane 15		Ref Band	Lane 1	Lane 2	Lane 3	Lane 4	Lane 5	Lane 6	Lane 7	Lane 8	Lane 9	Lane 10	Lane 11	Lane 12	Lane 13	Lane 14	Lane 15
Number	Volume	Volume	Volume	Volume	Volume	Volume	Volume	Volume	Volume	Volume	Volume	Volume	Volume	Volume	Volume		Number	Volume	Volume	Volume	Volume	Volume	Volume	Volume	Volume	Volume	Volume	Volume	Volume	Volume	Volume	Volume		Number	Volume	Volume	Volume	Volume	Volume	Volume	Volume	Volume	Volume	Volume	Volume	Volume	Volume	Volume	Volume
1	11654317	13090159	13137436	9918102	6951854	2356101	1711401	8522735	15394305	3510422	818326	8264132	11063366	6393698	484239		1	3076522	3395448	2935932	1855944	1404885	731069	550461	2345093	5168627	944372	328694	2448702	2473842	1548664	176842		1	2845818	3042113	2447138	1606091	807535	556014	563303	1829617	3207948	739020	362486	2036330	1983846	1545730	190758
2	41197266	46160160	46258011	37839495	43127655	45565409	51674350	46701917	45032972	48332354	48911456	39198214	39606703	39301549	34515960		2	50162551	46007681	48874944	43381858	44122841	43407092	45559380	43480382	40790986	45711273	42021432	43105746	44191850	41984550	39504892		2	52645193	47663741	49869807	42581406	46556499	44964666	48858521	49445991	43466589	41700526	41736702	44922860	46348227	41760424	41090303
Rep2	0.22051	0.22093	0.221186	0.207676	0.138816	0.0491658	0.0320573	0.154328	0.254758	0.0677128	0.0164555	0.17412	0.218341	0.13992	0.0138353		Rep2	0.0577869	0.0687294	0.0566663	0.0410264	0.0308578	0.0165632	0.011938	0.0511744	0.11246	0.0202413	0.00776135	0.0537533	0.053012	0.0355743	0.00445651		Rep2	0.0512843	0.0599953	0.0467752	0.0363472	0.0170495	0.0122145	0.0113979	0.035682	0.0687302	0.0174135	0.00861028	0.0433638	0.0410462	0.0356931	0.00462096
		Rep1			Rep2						Rep1			Rep2
WT-UB	WT-cdc34	S106R	R113A	WT-cdc34	S106R	R113A			WT-UB	WT-cdc34	H98A	E108/112A	WT-cdc34	H98A	E108/112A
Ref Band	Lane 1	Lane 2	Lane 3	Lane 4	Lane 5	Lane 6			Ref Band	Lane 1	Lane 2	Lane 3	Lane 4	Lane 5	Lane 6
Number	Volume	Volume	Volume	Volume	Volume	Volume			Number	Volume	Volume	Volume	Volume	Volume	Volume
1	2774069	210310	295382	2662431	200553	297025			1	45407805	3178970	2822456	55602214	2654358	1905588
2	15021322	20299442	18462318	16486671	19434241	19640094			2	174219220	266910167	279740736	212968038	265481696	230286949
	0.155887	0.0102541	0.0157472	0.139037	0.0102142	0.0148981				0.20675	0.0117701	0.00998876	0.20703	0.0098993	0.00820693
wt-wt	0.155887	1		0.139037	1				wt-wt	0.20675	1		wt-wt	0.20703	1
S106R-wt	0.0102541	15.2023		0.0102142	13.6122				h98a-wt	0.0117701	17.5657		h98a-wt	0.0098993	20.9137
R113A-wt	0.0157472	9.89932		0.0148981	9.33253				e108/112a-wt	0.00998876	20.6982		e108/112a-wt	0.00820693	25.2263
		rep1			rep2						Rep1				Rep2
				Fold defect									Fold defect
Rep 1	WT-UB	I44A-UB	H68A-UB	WT-UB	I44A-UB	H68A-UB			Rep 2	WT-UB	I44A-UB	H68A-UB	WT-UB	I44A-UB	H68A-UB
WT	0.216311	0.0343582	0.0378311	1	6.29576	5.71781			WT	0.22051	0.0577869	0.0512843	1	3.81592	4.29976
P99A	0.185283	0.0539319	0.0536803	1.16746	4.01082	4.02962			P99A	0.22093	0.0687294	0.0599953	0.998101	3.20838	3.67546
P100A	0.210737	0.0403937	0.0439412	1.02645	5.35506	4.92274			P100A	0.221186	0.0566663	0.0467752	0.996945	3.89138	4.71425
V101A	0.184625	0.0320464	0.0303252	1.17163	6.74993	7.13304			V101A	0.207676	0.0410264	0.0363472	1.0618	5.37484	6.06678
D102A	0.103764	0.0147058	0.0200298	2.08465	14.7092	10.7995			D102A	0.138816	0.0308578	0.0170495	1.5885	7.14602	12.9335
D103A	0.0400461	0.0190389	0.00966825	5.40155	11.3615	22.3733			D103A	0.0491658	0.0165632	0.0122145	4.48503	13.3133	18.0531
D102/103A	0.0330173	0.0154046	0.00978182	6.55145	14.042	22.1136			D102/103A	0.0320573	0.011938	0.0113979	6.87864	18.4712	19.3466
P104A	0.132972	0.043763	0.0273484	1.62674	4.94279	7.90947			P104A	0.154328	0.0511744	0.035682	1.42884	4.30899	6.17987
Q105A	0.268523	0.0991542	0.057868	0.805559	2.18156	3.73801			Q105A	0.254758	0.11246	0.0687302	0.865569	1.96079	3.20835
S106A	0.0577832	0.0136599	0.0131496	3.7435	15.8355	16.4501			S106A	0.0677128	0.0202413	0.0174135	3.25655	10.8941	12.6632
E108A	0.0208117	0.00709881	0.00777338	10.3937	30.4715	27.8272			E108A	0.0164555	0.00776135	0.00861028	13.4004	28.4113	25.6101
L109A	0.196007	0.0413262	0.0284053	1.10359	5.23424	7.61516			L109A	0.17412	0.0537533	0.0433638	1.26643	4.10226	5.08512
P110A	0.169527	0.038755	0.0379463	1.27597	5.58151	5.70046			P110A	0.218341	0.053012	0.0410462	1.00993	4.15963	5.37225
S111A	0.146841	0.0168783	0.0220221	1.4731	12.8159	9.82244			S111A	0.13992	0.0355743	0.0356931	1.57597	6.19858	6.17796
E112A	0.0132155	0.00413833	0.00404058	16.368	52.2702	53.5346			E112A	0.0138353	0.00445651	0.00462096	15.9382	49.4805	47.7196
S106R				15.2023					S106R				13.6122
R113A				9.89932					R113A				9.33253
H98A				17.5657					H98A				20.9137
E108/112A				20.6982					E108/112A				25.2263
