# Supplementary material for: Mechanism of millisecond Lys48-linked poly-ubiquitin chain formation by cullin-RING ligases
Source: Nat Struct Mol Biol. 2024 Feb 7;31(2):378–89. doi: 10.1038/s41594-023-01206-1 (PMC10873206; doi:10.1038/s41594-023-01206-1)
Supplement: Supplementary file 22 — Statistical source data for Extended Data Fig. 5. [file 41594_2023_1206_MOESM22_ESM.xlsx]

## Sheet: E-NEDD8-CRL2-FEM1C
Ref Band	Lane 1	Lane 2	Lane 3	Lane 4	Lane 5	Lane 6	Lane 7	Lane 8	Lane 9	Lane 10	Lane 11	Lane 12	Lane 13	Lane 14		Ref Band	Lane 1	Lane 2	Lane 3	Lane 4	Lane 5	Lane 6	Lane 7	Lane 8	Lane 9	Lane 10	Lane 11	Lane 12	Lane 13	Lane 14		Ref Band	Lane 1	Lane 2	Lane 3	Lane 4	Lane 5	Lane 6	Lane 7	Lane 8	Lane 9	Lane 10	Lane 11	Lane 12	Lane 13	Lane 14
Number	Volume	Volume	Volume	Volume	Volume	Volume	Volume	Volume	Volume	Volume	Volume	Volume	Volume	Volume		Number	Volume	Volume	Volume	Volume	Volume	Volume	Volume	Volume	Volume	Volume	Volume	Volume	Volume	Volume		Number	Volume	Volume	Volume	Volume	Volume	Volume	Volume	Volume	Volume	Volume	Volume	Volume	Volume	Volume
1	4641.99	17092	27509.9	48036.7	76445.3	82182.3	93238.4	137940	135664	129100	140438	144227	143110	145412		1	2644.61	11024.1	21915.4	39920.4	44758.6	63232.4	43151.8	90216	87371.1	86552.6	93903.7	93283.9	96263.3	101754		1	20935.2	134684	191109	381266	482181	602860	900330	910470	927137	908140	999801	1.05451e+06	1.00543e+06	1.0864e+06
2	109870	163781	138093	107550	125739	98501	66216.3	49085.1	32447.2	24553.7	20235.8	18975.9	18761.6	13484.2		2	47064.6	100965	107208	86446.5	85910.5	73965	37503.8	46738.5	32338.8	26597.5	22425.9	17132	21993.8	18162.4		2	579611	1.40202e+06	1.05938e+06	997308	1.01145e+06	758445	764943	103210	53308.6	45685.1	28799.2	26278.4	27044.2	13933.6
	0	12450	22867.9	43394.7	71803.3	77540.3	88596.4	133298	131022	124458	135796	139585	138468	140770			0	8379.49	19270.8	37275.8	42114	60587.8	40507.2	87571.4	84726.5	83908	91259.1	90639.3	93618.7	99109.3			0	113749	170174	360331	461245	581925	879395	889535	906202	887205	978865	1.03358e+06	984490	1.06547e+06
	105228	159139	133451	102908	121097	93859	61574.3	44443.1	27805.2	19911.7	15593.8	14333.9	14119.6	8842.19			44420	98320.2	104564	83801.9	83265.9	71320.4	34859.2	44093.8	29694.2	23952.9	19781.3	14487.4	19349.2	15517.8			558676	1.38109e+06	1.03845e+06	976373	990511	737510	744008	82274.7	32373.5	24749.9	7864.04	5343.25	6108.98	-7001.55
	0	0.0725574	0.14629	0.296608	0.372229	0.452396	0.589971	0.749956	0.824934	0.862079	0.896996	0.906873	0.907466	0.940899			0	0.0785334	0.155617	0.307867	0.335891	0.459318	0.537471	0.665106	0.740482	0.777928	0.821855	0.862191	0.828719	0.864623			0	0.0760946	0.1408	0.269567	0.317715	0.441041	0.541698	0.915339	0.965508	0.972861	0.99203	0.994857	0.993833	1.00661
	1	0.927443	0.85371	0.703392	0.627771	0.547604	0.410029	0.250044	0.175066	0.137921	0.103004	0.0931266	0.0925343	0.0591009			1	0.921467	0.844383	0.692133	0.664109	0.540682	0.462529	0.334894	0.259518	0.222072	0.178145	0.137809	0.171281	0.135377			1	0.923905	0.8592	0.730433	0.682285	0.558959	0.458302	0.0846613	0.0344921	0.0271394	0.0079698	0.00514309	0.00616695	-0.00661481
			Time (s)	pub rep 1															Time (s)	pub rep 2															Time (s)	pub rep 3
	1		0	1													1		0	1													1		0	1
	0.927443		0.0025	0.927443													0.921467		0.0025	0.921467													0.923905		0.0025	0.923905
	0.85371		0.0046	0.85371													0.844383		0.0046	0.844383													0.8592		0.0046	0.8592
	0.703392		0.0075	0.703392													0.692133		0.0075	0.692133													0.730433		0.0075	0.730433
	0.627771		0.01	0.627771													0.664109		0.01	0.664109													0.682285		0.01	0.682285
	0.547604		0.015	0.547604													0.540682		0.015	0.540682													0.558959		0.015	0.558959
	0.410029		0.02	0.410029													0.462529		0.02	0.462529													0.458302		0.02	0.458302
	0.250044		0.05	0.250044													0.334894		0.05	0.334894													0.0846613		0.05	0.0846613
	0.175066		0.075	0.175066													0.259518		0.075	0.259518													0.0344921		0.075	0.0344921
	0.137921		0.1	0.137921													0.222072		0.1	0.222072													0.0271394		0.1	0.0271394
	0.103004		0.25	0.103004													0.178145		0.25	0.178145													0.0079698		0.25	0.0079698
	0.0931266		0.5	0.0931266													0.137809		0.5	0.137809													0.00514309		0.5	0.00514309
	0.0925343		1	0.0925343													0.171281		1	0.171281													0.00616695		1	0.00616695
	0.0591009		5	0.0591009													0.135377		5	0.135377													-0.00661481		5	-0.00661481

## Sheet: F-D102A UBE2R2
Ref Band	Lane 1	Lane 2	Lane 3	Lane 4	Lane 5	Lane 6	Lane 7	Lane 8	Lane 9	Lane 10	Lane 11	Lane 12	Lane 13	Lane 14		Ref Band	Lane 1	Lane 2	Lane 3	Lane 4	Lane 5	Lane 6	Lane 7	Lane 8	Lane 9	Lane 10	Lane 11	Lane 12	Lane 13	Lane 14		Ref Band	Lane 1	Lane 2	Lane 3	Lane 4	Lane 5	Lane 6	Lane 7	Lane 8	Lane 9	Lane 10	Lane 11	Lane 12	Lane 13	Lane 14
Number	Volume	Volume	Volume	Volume	Volume	Volume	Volume	Volume	Volume	Volume	Volume	Volume	Volume	Volume		Number	Volume	Volume	Volume	Volume	Volume	Volume	Volume	Volume	Volume	Volume	Volume	Volume	Volume	Volume		Number	Volume	Volume	Volume	Volume	Volume	Volume	Volume	Volume	Volume	Volume	Volume	Volume	Volume	Volume
1	1420.37	8818.14	17821.1	27542.9	42327	65898.3	69759	105133	96565.2	101216	123757	124438	111787	114712		1	7268.58	8511.74	17633.2	32030.3	16681.8	55700.4	58943.9	109971	114541	121750	144537	145184	140682	139238		1	7268.58	8511.74	17633.2	32030.3	22808.9	55700.4	58943.9	109971	114541	121750	144537	145184	140682	139238
2	117229	136246	137418	108021	126694	117362	89376.4	62688.6	26797.3	11738.3	7325.92	3913.12	3483.49	2379.8		2	160003	112100	118257	132365	78639.8	116543	80262.5	77683.7	55998.7	37954.3	17505.2	7146.5	4869.12	2259.4		2	160003	112100	118257	132365	59388.3	116543	80262.5	77683.7	55998.7	37954.3	17505.2	7146.5	4869.12	2259.4
	0.0119712	0.0607879	0.114798	0.203173	0.250425	0.359588	0.438363	0.626457	0.782776	0.896079	0.944112	0.969512	0.96978	0.979676			0.0434538	0.0705714	0.129761	0.194837	0.175005	0.323382	0.423428	0.586028	0.671639	0.762346	0.891971	0.953086	0.966547	0.984032			0.0434538	0.0705714	0.129761	0.194837	0.27749	0.323382	0.423428	0.586028	0.671639	0.762346	0.891971	0.953086	0.966547	0.984032
		0.0488168	0.102827	0.191202	0.238453	0.347617	0.426391	0.614486	0.770804	0.884108	0.932141	0.957541	0.957809	0.967705
		0.951183	0.897173	0.808798	0.761547	0.652383	0.573609	0.385514	0.229196	0.115892	0.0678588	0.0424589	0.0421912	0.0322954
	Time (s)	Fraction S0															Time (s)	Fraction S0															Time (s)	Fraction S0
	0.0025	0.951183															0.0025	0.960363															0.0025	0.972882
	0.0046	0.897173															0.0046	0.913725															0.0046	0.913693
	0.0075	0.808798															0.0075	0.83264															0.0075	0.848616
	0.01	0.761547															0.01	0.735865															0.01	0.765964
	0.015	0.652383															0.015	0.673968															0.015	0.720072
	0.02	0.573609															0.02	0.585088															0.02	0.620026
	0.05	0.385514															0.05	0.291539															0.05	0.457426
	0.075	0.229196															0.075	0.19546															0.075	0.371815
	0.1	0.115892															0.1	0.146058															0.1	0.281108
	0.25	0.0678588															0.25	0.0923088															0.25	0.151483
	0.5	0.0424589															0.5	0.0745696															0.5	0.0903681
	1	0.0421912															1	0.0480971															1	0.0769067
	5	0.0322954															5	0.0452128															5	0.0594216

## Sheet: F-D103A UBE2R2
Ref Band	Lane 1	Lane 2	Lane 3	Lane 4	Lane 5	Lane 6	Lane 7	Lane 8	Lane 9	Lane 10	Lane 11	Lane 12	Lane 13	Lane 14		Ref Band	Lane 1	Lane 2	Lane 3	Lane 4	Lane 5	Lane 6	Lane 7	Lane 8	Lane 9	Lane 10	Lane 11	Lane 12	Lane 13	Lane 14		Ref Band	Lane 1	Lane 2	Lane 3	Lane 4	Lane 5	Lane 6	Lane 7	Lane 8	Lane 9	Lane 10	Lane 11	Lane 12	Lane 13	Lane 14
Number	Volume	Volume	Volume	Volume	Volume	Volume	Volume	Volume	Volume	Volume	Volume	Volume	Volume	Volume		Number	Volume	Volume	Volume	Volume	Volume	Volume	Volume	Volume	Volume	Volume	Volume	Volume	Volume	Volume		Number	Volume	Volume	Volume	Volume	Volume	Volume	Volume	Volume	Volume	Volume	Volume	Volume	Volume	Volume
1	5088.4	15684.4	29987.9	68456.4	98885.1	162325	173995	194914	222519	228866	246433	252033	226771	208992		1	9330.17	8794.49	14556	58768	76943.6	85229.8	175676	211841	226618	232318	265417	280704	255559	292373		1	3342.23	15267.8	21737.9	73162.2	104471	147002	173913	234760	239134	245776	255931	252349	233942	214265
2	270582	285762	284641	284708	288837	274620	204077	42651.4	23945	21572.8	8063.89	7392.27	5168.18	3520.79		2	257172	244283	190985	218424	203245	145129	172812	42028.9	25214.8	21386.3	11490.6	8107.24	8738.78	4594		2	220071	264765	207041	247106	255339	243284	185895	56869.8	30938.4	28471.7	14324	10393.2	7356.44	4755.37
	0.0184583	0.0520306	0.0953119	0.193837	0.255041	0.3715	0.460216	0.820465	0.902846	0.91386	0.968314	0.971505	0.977717	0.983433			0.0350097	0.0347502	0.0708178	0.212012	0.274614	0.369987	0.504109	0.834447	0.899875	0.915704	0.958504	0.971929	0.966936	0.98453			0.0149599	0.0545213	0.0950169	0.22844	0.29035	0.376652	0.483349	0.804993	0.885444	0.896182	0.946998	0.960443	0.969513	0.978288
		0.0335723	0.0768536	0.175379	0.236583	0.353042	0.441758	0.802007	0.884388	0.895402	0.949856	0.953047	0.959259	0.964974				-0.000259494	0.0358082	0.177002	0.239604	0.334977	0.469099	0.799437	0.864865	0.880694	0.923494	0.936919	0.931926	0.949521				0.0395615	0.080057	0.21348	0.27539	0.361693	0.468389	0.790033	0.870484	0.881223	0.932038	0.945483	0.954553	0.963328
		0.966428	0.923146	0.824621	0.763417	0.646958	0.558242	0.197993	0.115612	0.104598	0.0501439	0.0469531	0.0407408	0.0350258				1.00026	0.964192	0.822998	0.760396	0.665023	0.530901	0.200563	0.135135	0.119306	0.0765058	0.0630807	0.0680739	0.0504794				0.960439	0.919943	0.78652	0.72461	0.638307	0.531611	0.209967	0.129516	0.118777	0.0679617	0.0545165	0.0454468	0.0366719
	Time (s)	Fraction S0															Time (s)	Fraction S0															Time (s)	Fraction S0
	0.0025	0.966428															0.0025	1															0.0025	0.960439
	0.0046	0.923146															0.0046	0.964192															0.0046	0.919943
	0.0075	0.824621															0.0075	0.822998															0.0075	0.78652
	0.01	0.763417															0.01	0.760396															0.01	0.72461
	0.015	0.646958															0.015	0.665023															0.015	0.638307
	0.02	0.558242															0.02	0.530901															0.02	0.531611
	0.05	0.197993															0.05	0.200563															0.05	0.209967
	0.075	0.115612															0.075	0.135135															0.075	0.129516
	0.1	0.104598															0.1	0.119306															0.1	0.118777
	0.25	0.0501439															0.25	0.0765058															0.25	0.0679617
	0.5	0.0469531															0.5	0.0630807															0.5	0.0545165
	1	0.0407408															1	0.0680739															1	0.0454468
	5	0.0350258															5	0.0504794															5	0.0366719

## Sheet: F-S106R UBE2R2
Ref Band	Lane 1	Lane 4	Lane 5	Lane 6	Lane 7	Lane 8	Lane 9	Lane 10	Lane 11	Lane 12	Lane 13	Lane 14		Ref Band	Lane 1	Lane 4	Lane 5	Lane 6	Lane 7	Lane 8	Lane 9	Lane 10	Lane 11	Lane 12	Lane 13	Lane 14		Ref Band	Lane 1	Lane 3	Lane 4	Lane 5	Lane 6	Lane 7	Lane 8	Lane 9	Lane 10	Lane 11	Lane 12	Lane 13	Lane 14
Number	Volume	Volume	Volume	Volume	Volume	Volume	Volume	Volume	Volume	Volume	Volume	Volume		Number	Volume	Volume	Volume	Volume	Volume	Volume	Volume	Volume	Volume	Volume	Volume	Volume		Number	Volume	Volume	Volume	Volume	Volume	Volume	Volume	Volume	Volume	Volume	Volume	Volume	Volume
1	54644.4	110881	141786	194052	259463	429829	467336	507689	604388	603583	585023	760980		1	53641.8	104122	238863	383752	709610	967153	1.09432e+06	1.12864e+06	1.21354e+06	1.16752e+06	1.04338e+06	1.12337e+06		1	28990.5	45312.4	41032.3	157285	269262	520248	684796	813030	820358	957549	1.05645e+06	963727	958602
2	609407	927557	1.10589e+06	877808	735948	552821	184007	199449	144533	103881	80423	70424.3		2	1.0935e+06	865320	1.33227e+06	1.21845e+06	1.33723e+06	596163	272545	191574	68948.8	36427.5	38528.4	32341		2	1.06113e+06	1.02829e+06	1.18207e+06	1.09188e+06	991979	1.07284e+06	523033	263751	160603	76779.8	53166.9	31125.1	17592.9
															0.0467613	0.107404	0.152033	0.239515	0.346685	0.618655	0.800606	0.854892	0.946238	0.969743	0.964389	0.972016			0.0265939	0.042206	0.0335479	0.125912	0.21349	0.326566	0.566965	0.755056	0.83628	0.925769	0.952085	0.968714	0.981978
	0.0822894	0.106777	0.11364	0.181042	0.260659	0.437418	0.717496	0.717949	0.807012	0.853164	0.879144	0.915295				0.0606431	0.105271	0.192754	0.299924	0.571893	0.753845	0.808131	0.899477	0.922982	0.917627	0.925255				0.015612	0.00695391	0.0993179	0.186896	0.299972	0.540371	0.728462	0.809686	0.899175	0.925491	0.94212	0.955384
		0.0244872	0.0313506	0.098753	0.17837	0.355129	0.635207	0.635659	0.724723	0.770875	0.796855	0.833005				0.939357	0.894729	0.807246	0.700076	0.428107	0.246155	0.191869	0.100523	0.077018	0.0823726	0.0747448				0.984388	0.993046	0.900682	0.813104	0.700028	0.459629	0.271538	0.190314	0.100825	0.0745085	0.0578801	0.0446159
		0.975513	0.968649	0.901247	0.82163	0.644871	0.364793	0.364341	0.275277	0.229125	0.203145	0.166995
																																	Time (s)	Fraction S0
	Time (s)	Fraction S0															Time (s)	Fraction S0															0.0046	0.984388
	0.0075	0.975513															0.0075	0.939357															0.0075	0.993046
	0.01	0.968649															0.01	0.894729															0.01	0.900682
	0.015	0.901247															0.015	0.807246															0.015	0.813104
	0.02	0.82163															0.02	0.700076															0.02	0.700028
	0.05	0.644871															0.05	0.428107															0.05	0.459629
	0.075	0.364793															0.075	0.246155															0.075	0.271538
	0.1	0.364341															0.1	0.191869															0.1	0.190314
	0.25	0.275277															0.25	0.100523															0.25	0.100825
	0.5	0.229125															0.5	0.077018															0.5	0.0745085
	1	0.203145															1	0.0823726															1	0.0578801
	5	0.166995															5	0.0747448															5	0.0446159

## Sheet: F-E108A UBE2R2
Ref Band	Lane 1	Lane 2	Lane 3	Lane 4	Lane 5	Lane 6	Lane 7	Lane 8	Lane 9	Lane 10	Lane 11	Lane 12	Lane 13	Lane 14		Ref Band	Lane 1	Lane 2	Lane 3	Lane 4	Lane 5	Lane 6	Lane 7	Lane 8	Lane 9	Lane 10	Lane 11	Lane 12	Lane 13	Lane 14		Ref Band	Lane 1	Lane 2	Lane 3	Lane 4	Lane 5	Lane 6	Lane 7	Lane 8	Lane 9	Lane 10	Lane 11	Lane 12	Lane 13	Lane 14
Number	Volume	Volume	Volume	Volume	Volume	Volume	Volume	Volume	Volume	Volume	Volume	Volume	Volume	Volume		Number	Volume	Volume	Volume	Volume	Volume	Volume	Volume	Volume	Volume	Volume	Volume	Volume	Volume	Volume		Number	Volume	Volume	Volume	Volume	Volume	Volume	Volume	Volume	Volume	Volume	Volume	Volume	Volume	Volume
1	25873.5	22884.9	37756.9	51536.9	68036.3	124460	135430	278843	400821	339511	506621	569647	622307	731166		1	46558.9	38976.8	55111.5	119457	170895	221020	336579	387037	486694	503546	555271	624200	671333	682971		1	19572.1	25661.9	49553.7	75081.4	151972	206200	273395	406670	522317	492540	609999	668100	668730	625595
2	704210	750471	765508	660665	767427	870422	826299	707972	590354	374593	337092	186378	139966	87006.4		2	579736	758695	819868	748985	786244	628820	682693	368768	314849	114842	44822.4	22082.9	20944.5	25351		2	671585	819600	788355	619738	733296	663897	505447	338736	158170	109782	52170.2	24322.9	18359.4	11973.1
																	0.0743402	0.0488633	0.0629861	0.137553	0.178548	0.260072	0.330215	0.512086	0.607196	0.814289	0.925308	0.965831	0.969746	0.96421
	0.035439	0.0295917	0.0470043	0.0723628	0.0814353	0.1251	0.140819	0.282568	0.40439	0.475437	0.600466	0.753477	0.816383	0.893658				-0.0254769	-0.0113541	0.063213	0.104208	0.185732	0.255875	0.437746	0.532856	0.739948	0.850967	0.891491	0.895405	0.88987			0.0283178	0.0303596	0.0591397	0.108059	0.171668	0.236985	0.351028	0.545568	0.767564	0.817736	0.921213	0.964873	0.973279	0.981221
		-0.00584733	0.0115653	0.0369238	0.0459963	0.0896613	0.10538	0.247129	0.368951	0.439998	0.565027	0.718038	0.780944	0.858219				1.02548	1.01135	0.936787	0.895792	0.814268	0.744125	0.562254	0.467144	0.260052	0.149033	0.108509	0.104595	0.11013				0.00204184	0.0308219	0.079741	0.14335	0.208667	0.32271	0.51725	0.739246	0.789418	0.892895	0.936555	0.944962	0.952903
		1.00585	0.988435	0.963076	0.954004	0.910339	0.89462	0.752871	0.631049	0.560002	0.434973	0.281962	0.219056	0.141781																				0.997958	0.969178	0.920259	0.85665	0.791333	0.67729	0.48275	0.260754	0.210582	0.107105	0.0634451	0.0550383	0.0470971
																	Time (s)	Fraction S0
	Time (s)	Fraction S0															0.0025	1															Time (s)	Fraction S0
	0.0025	1															0.0046	1															0.0025	0.997958
	0.0046	0.988435															0.0075	0.936787															0.0046	0.969178
	0.0075	0.963076															0.01	0.895792															0.0075	0.920259
	0.01	0.954004															0.015	0.814268															0.01	0.85665
	0.015	0.910339															0.02	0.744125															0.015	0.791333
	0.02	0.89462															0.05	0.562254															0.02	0.67729
	0.05	0.752871															0.075	0.467144															0.05	0.48275
	0.075	0.631049															0.1	0.260052															0.075	0.260754
	0.1	0.560002															0.25	0.149033															0.1	0.210582
	0.25	0.434973															0.5	0.108509															0.25	0.107105
	0.5	0.281962															1	0.104595															0.5	0.0634451
	1	0.219056															5	0.11013															1	0.0550383
	5	0.141781																															5	0.0470971

## Sheet: F-E108R UBE2R2
Ref Band	Lane 1	Lane 2	Lane 3	Lane 4	Lane 5	Lane 6	Lane 7	Lane 8	Lane 9	Lane 10	Lane 11	Lane 12	Lane 13	Lane 14		Ref Band	Lane 1	Lane 2	Lane 3	Lane 4	Lane 5	Lane 6	Lane 7	Lane 8	Lane 9	Lane 10	Lane 11	Lane 12	Lane 13	Lane 14		Ref Band	Lane 1	Lane 2	Lane 3	Lane 4	Lane 5	Lane 6	Lane 7	Lane 8	Lane 9	Lane 10	Lane 11	Lane 12	Lane 13	Lane 14
Number	Volume	Volume	Volume	Volume	Volume	Volume	Volume	Volume	Volume	Volume	Volume	Volume	Volume	Volume		Number	Volume	Volume	Volume	Volume	Volume	Volume	Volume	Volume	Volume	Volume	Volume	Volume	Volume	Volume		Number	Volume	Volume	Volume	Volume	Volume	Volume	Volume	Volume	Volume	Volume	Volume	Volume	Volume	Volume
1	395.08	5459.11	7582.42	13943.6	25132.1	48914.1	61928.2	98153.3	144390	161873	185117	194042	187250	167648		1	1398.29	6916.92	8629.08	12605.7	25199.5	40165.3	53188.7	88361.7	122291	155468	162079	169092	165542	173011		1	643.79	4668.23	9150.18	13845	32328.2	47978.5	57969.2	99209.3	136916	167409	164682	188782	170557	161982
2	160726	676674	566104	554096	474530	447122	189660	119542	69400	41738.3	24224.6	3717.53	5128.91	6861.74		2	150407	679434	683151	512222	386343	305178	180827	120845	60383.5	28399.4	16570	9497.46	5267.21	5358.25		2	163815	700948	598915	478105	477558	336935	195416	115966	82781.5	36267.1	18566.8	9075.77	7854.59	6393.03
	0.00245207	0.008003	0.013217	0.0245469	0.0502981	0.09861	0.246149	0.450875	0.675382	0.79501	0.884282	0.981202	0.97334	0.96068			0.00921109	0.0100778	0.0124737	0.0240187	0.0612318	0.116305	0.227287	0.422366	0.669447	0.845544	0.907249	0.94682	0.969163	0.96996			0.00391461	0.00661582	0.015048	0.0281431	0.0634028	0.124647	0.228779	0.461063	0.623202	0.821938	0.89868	0.95413	0.955975	0.962031
		0.00555094	0.0107649	0.0220948	0.047846	0.0961579	0.243697	0.448423	0.67293	0.792558	0.88183	0.97875	0.970887	0.958228				0.000866729	0.00326263	0.0148076	0.0520207	0.107094	0.218076	0.413155	0.660236	0.836333	0.898038	0.937609	0.959952	0.960749				0.00270121	0.0111334	0.0242285	0.0594882	0.120733	0.224864	0.457148	0.619288	0.818023	0.894765	0.950215	0.95206	0.958116
	Time (s)		Fraction S0														Time (s)		Fraction S0														Time (s)		Fraction S0
	0.0025	0.00555094	0.994449														0.0025	0.000866729	0.999133														0.0025	0.00270121	0.997299
	0.0046	0.0107649	0.989235														0.0046	0.00326263	0.996737														0.0046	0.0111334	0.988867
	0.0075	0.0220948	0.977905														0.0075	0.0148076	0.985192														0.0075	0.0242285	0.975772
	0.015	0.047846	0.952154														0.015	0.0520207	0.947979														0.015	0.0594882	0.940512
	0.025	0.0961579	0.903842														0.025	0.107094	0.892906														0.025	0.120733	0.879267
	0.05	0.243697	0.756303														0.05	0.218076	0.781924														0.05	0.224864	0.775136
	0.1	0.448423	0.551577														0.1	0.413155	0.586845														0.1	0.457148	0.542852
	0.25	0.67293	0.32707														0.25	0.660236	0.339764														0.25	0.619288	0.380712
	0.5	0.792558	0.207442														0.5	0.836333	0.163667														0.5	0.818023	0.181977
	1	0.88183	0.11817														1	0.898038	0.101962														1	0.894765	0.105235
	2.5	0.97875	0.0212503														2.5	0.937609	0.0623914														2.5	0.950215	0.0497847
	5	0.970887	0.0291125														5	0.959952	0.040048														5	0.95206	0.0479397
	10	0.958228	0.0417722														10	0.960749	0.0392513														10	0.958116	0.0418837

## Sheet: F-E112A UBE2R2
Ref Band	Lane 14	Lane 2	Lane 3	Lane 4	Lane 5	Lane 6	Lane 7	Lane 8	Lane 9	Lane 10	Lane 11	Lane 12	Lane 13	Lane 1		Ref Band	Lane 1	Lane 2	Lane 3	Lane 4	Lane 5	Lane 6	Lane 7	Lane 8	Lane 9	Lane 10	Lane 11	Lane 12	Lane 13	Lane 14		Ref Band	Lane 1	Lane 2	Lane 3	Lane 4	Lane 5	Lane 6	Lane 7	Lane 8	Lane 9	Lane 10	Lane 11	Lane 12	Lane 13	Lane 14
Number	Volume	Volume	Volume	Volume	Volume	Volume	Volume	Volume	Volume	Volume	Volume	Volume	Volume	Volume		Number	Volume	Volume	Volume	Volume	Volume	Volume	Volume	Volume	Volume	Volume	Volume	Volume	Volume	Volume		Number	Volume	Volume	Volume	Volume	Volume	Volume	Volume	Volume	Volume	Volume	Volume	Volume	Volume	Volume
1	67817	48434.7	91300.5	95381.3	133346	234716	404730	492070	546555	657096	787566	819158	723009	139537		1	7258.9	6633.71	12571	14888.7	20179.5	32021.8	43848.5	77211.8	103106	102831	132347	137327	149500	164390		1	2207.91	6013.77	15904.8	25733	39298.7	48472.1	57742.1	109434	129244	143753	182475	198758	201262	207407
2	814985	708794	1.12374e+06	849043	774979	872057	637797	556197	403830	168381	135630	92014.2	111916	372685		2	224720	228067	283982	281437	267588	272024	290690	185548	145291	103516	34393.8	23972.9	14854.2	8900.86		2	200188	259286	301036	271956	279514	230783	211641	147900	50678.8	50877.1	27299.9	16595.5	9556.68	5998.08
																	0.0312912	0.0282645	0.0423905	0.0502443	0.0701245	0.105319	0.131072	0.293849	0.415086	0.49834	0.793729	0.851376	0.909621	0.948636			0.0109089	0.0226679	0.0501823	0.0864424	0.123266	0.173576	0.214349	0.425259	0.718331	0.738596	0.869861	0.922938	0.954669	0.971894
	0.0768202	0.0639631	0.0751421	0.100994	0.146804	0.212073	0.38822	0.469413	0.575088	0.79602	0.853087	0.899016	0.865957	0.272415				-0.00302664	0.0110994	0.0189531	0.0388334	0.0740276	0.0997807	0.262558	0.383795	0.467049	0.762437	0.820085	0.878329	0.917345				0.011759	0.0392734	0.0755335	0.112357	0.162668	0.20344	0.414351	0.707422	0.727687	0.858952	0.912029	0.94376	0.960985
		-0.012857	-0.00167811	0.0241739	0.0699843	0.135252	0.3114	0.392593	0.498268	0.7192	0.776267	0.822195	0.789137	0.195595				1.00303	0.988901	0.981047	0.961167	0.925972	0.900219	0.737442	0.616205	0.532951	0.237563	0.179915	0.121671	0.082655				0.988241	0.960727	0.924467	0.887643	0.837332	0.79656	0.585649	0.292578	0.272313	0.141048	0.0879708	0.0562402	0.0390153
		1.01286	1.00168	0.975826	0.930016	0.864748	0.6886	0.607407	0.501732	0.2808	0.223733	0.177805	0.210863	0.804405
	Time (s)	Fraction S0															Time (s)	Fraction S0															Time (s)	Fraction S0
	0.0025	1															0.0025	1.00303															0.0025	0.988241
	0.0046	1															0.0046	0.988901															0.0046	0.960727
	0.0075	0.975826															0.0075	0.981047															0.0075	0.924467
	0.01	0.930016															0.01	0.961167															0.01	0.887643
	0.015	0.864748															0.015	0.925972															0.015	0.837332
	0.02	0.6886															0.02	0.900219															0.02	0.79656
	0.05	0.607407															0.05	0.737442															0.05	0.585649
	0.075	0.501732															0.075	0.616205															0.075	0.292578
	0.1	0.2808															0.1	0.532951															0.1	0.272313
	0.25	0.223733															0.25	0.237563															0.25	0.141048
	0.5	0.177805															0.5	0.179915															0.5	0.0879708
	1	0.210863															1	0.121671															1	0.0562402
	5	0.804405															5	0.082655															5	0.0390153

## Sheet: F-R113A UBE2R2
Ref Band	Lane 1	Lane 2	Lane 3	Lane 4	Lane 5	Lane 6	Lane 7	Lane 8	Lane 9	Lane 10	Lane 11	Lane 12	Lane 13	Lane 14		Ref Band	Lane 1	Lane 2	Lane 3	Lane 4	Lane 5	Lane 6	Lane 7	Lane 8	Lane 9	Lane 10	Lane 11	Lane 12	Lane 13	Lane 14		Ref Band	Lane 1	Lane 2	Lane 3	Lane 4	Lane 5	Lane 6	Lane 7	Lane 8	Lane 9	Lane 10	Lane 11	Lane 12	Lane 13	Lane 14
Number	Volume	Volume	Volume	Volume	Volume	Volume	Volume	Volume	Volume	Volume	Volume	Volume	Volume	Volume		Number	Volume	Volume	Volume	Volume	Volume	Volume	Volume	Volume	Volume	Volume	Volume	Volume	Volume	Volume		Number	Volume	Volume	Volume	Volume	Volume	Volume	Volume	Volume	Volume	Volume	Volume	Volume	Volume	Volume
1	26493.6	38593	65395.8	117751	123623	209740	255806	348523	492645	475485	554843	588537	628235	616715		1	23502.9	60846.5	49334.7	74749.7	96604.1	181088	253591	274876	299122	306778	325279	316702	305464	297034		1	5537.05	27316.4	39251.9	83197.9	126469	169223	278247	307105	303293	313324	321995	328710	313461	271601
2	777825	938514	922644	986766	796451	874230	795550	502327	442062	313143	261573	203466	156343	121683		2	453731	498450	423932	345492	349018	331442	276089	125693	59958	33133.2	16148.8	8176.51	10976.6	5999.18		2	321978	547156	399672	305757	315291	255759	248311	58950.3	39366.9	30183.9	15596.9	10564	7436.8	5061.36
																	0.0492482	0.108791	0.104243	0.177873	0.216785	0.353322	0.478762	0.686214	0.833023	0.902524	0.952702	0.974832	0.965312	0.980203			0.0169063	0.0475505	0.0894277	0.213901	0.286285	0.398188	0.528426	0.838958	0.885114	0.912131	0.9538	0.968863	0.976825	0.981706
	0.0329392	0.0394972	0.0661874	0.106609	0.134362	0.193493	0.24331	0.409617	0.527058	0.602927	0.679608	0.743099	0.800729	0.835207				0.0595429	0.0549949	0.128625	0.167537	0.304074	0.429514	0.636966	0.783775	0.853276	0.903454	0.925584	0.916064	0.930955				0.0306442	0.0725214	0.196995	0.269379	0.381282	0.51152	0.822052	0.868208	0.895224	0.936893	0.951957	0.959919	0.964799
		0.00655804	0.0332483	0.0736697	0.101423	0.160553	0.210371	0.376678	0.494119	0.569988	0.646669	0.71016	0.76779	0.802268				0.940457	0.945005	0.871375	0.832463	0.695926	0.570486	0.363034	0.216225	0.146724	0.0965459	0.074416	0.0839359	0.0690453				0.969356	0.927479	0.803005	0.730621	0.618718	0.48848	0.177948	0.131792	0.104776	0.0631066	0.0480432	0.0400812	0.0352006
		0.993442	0.966752	0.92633	0.898577	0.839447	0.789629	0.623322	0.505881	0.430012	0.353331	0.28984	0.23221	0.197732
	Time (s)	Fraction S0															Time (s)	Fraction S0															Time (s)	Fraction S0
	0.0025	0.993442															0.0025	0.940457															0.0025	0.969356
	0.0046	0.966752															0.0046	0.945005															0.0046	0.927479
	0.0075	0.92633															0.0075	0.871375															0.0075	0.803005
	0.01	0.898577															0.01	0.832463															0.01	0.730621
	0.015	0.839447															0.015	0.695926															0.015	0.618718
	0.02	0.789629															0.02	0.570486															0.02	0.48848
	0.05	0.623322															0.05	0.363034															0.05	0.177948
	0.075	0.505881															0.075	0.216225															0.075	0.131792
	0.1	0.430012															0.1	0.146724															0.1	0.104776
	0.25	0.353331															0.25	0.0965459															0.25	0.0631066
	0.5	0.28984															0.5	0.074416															0.5	0.0480432
	1	0.23221															1	0.0839359															1	0.0400812
	5	0.197732															5	0.0690453															5	0.0352006

## Sheet: F-R91E RBX1 with UBE2R2
Ref Band	Lane 1	Lane 2	Lane 3	Lane 4	Lane 5	Lane 6	Lane 7	Lane 8	Lane 9	Lane 10	Lane 11	Lane 12	Lane 13	Lane 14		Ref Band	Lane 1	Lane 2	Lane 3	Lane 4	Lane 5	Lane 6	Lane 7	Lane 8	Lane 9	Lane 10	Lane 11	Lane 12	Lane 13	Lane 14		Ref Band	Lane 1	Lane 2	Lane 3	Lane 4	Lane 5	Lane 6	Lane 7	Lane 8	Lane 9	Lane 10	Lane 11	Lane 12	Lane 13	Lane 14
Number	Volume	Volume	Volume	Volume	Volume	Volume	Volume	Volume	Volume	Volume	Volume	Volume	Volume	Volume		Number	Volume	Volume	Volume	Volume	Volume	Volume	Volume	Volume	Volume	Volume	Volume	Volume	Volume	Volume		Number	Volume	Volume	Volume	Volume	Volume	Volume	Volume	Volume	Volume	Volume	Volume	Volume	Volume	Volume
1	3390.22	11095	8319.8	15824.3	58055.5	96141.1	233017	374219	437387	501727	504887	503574	485287	476125		1	22195.7	17215.6	9008.88	65542.2	44747.3	163800	348540	231823	562164	589922	628314	595715	504002	486952		1	1883.99	22544	3139.67	14076.7	40323.4	83142.9	218173	325916	408891	455933	455054	464812	467891	450880
2	374402	346026	180588	228825	446671	461154	516026	362840	161893	94230.4	43245.2	22151.5	17092	12808.5		2	384002	238964	79233.4	391302	162458	307706	387268	114165	129221	90998.3	61040.9	51269	41095.2	35595.6		2	359664	1.1976e+06	105143	285791	362004	448870	579309	326899	220987	148833	87451.2	67971.1	57818.9	50465.8
	0.00897376	0.0310679	0.0440416	0.0646815	0.115024	0.172514	0.311086	0.507719	0.729854	0.841884	0.921104	0.957865	0.965978	0.973803			0.0546426	0.0672014	0.102093	0.143467	0.215956	0.347398	0.473683	0.670033	0.813098	0.86636	0.911452	0.920757	0.924609	0.931881			0.00521089	0.0184764	0.028995	0.0469431	0.100225	0.15628	0.273577	0.499247	0.649159	0.753899	0.838801	0.872423	0.890017	0.899339
		0.0220941	0.0350678	0.0557077	0.10605	0.16354	0.302112	0.498746	0.720881	0.83291	0.912131	0.948891	0.957004	0.96483				0.0125588	0.04745	0.0888248	0.161314	0.292755	0.419041	0.61539	0.758456	0.811717	0.85681	0.866114	0.869967	0.877238				0.0132655	0.0237841	0.0417322	0.0950143	0.151069	0.268366	0.494036	0.643948	0.748689	0.83359	0.867212	0.884806	0.894128
	Time (s)		Fraction S0														Time (s)		Fraction S0														Time (s)		Fraction S0
	0.0025	0.0220941	0.977906														0.0025	0.0125588	0.987441														0.0025	0.0132655	0.986734
	0.0046	0.0350678	0.964932														0.0046	0.04745	0.95255														0.0046	0.0237841	0.976216
	0.0075	0.0557077	0.944292														0.0075	0.0888248	0.911175														0.0075	0.0417322	0.958268
	0.015	0.10605	0.89395														0.015	0.161314	0.838686														0.015	0.0950143	0.904986
	0.025	0.16354	0.83646														0.025	0.292755	0.707245														0.025	0.151069	0.848931
	0.05	0.302112	0.697888														0.05	0.419041	0.580959														0.05	0.268366	0.731634
	0.1	0.498746	0.501254														0.1	0.61539	0.38461														0.1	0.494036	0.505964
	0.25	0.720881	0.279119														0.25	0.758456	0.241544														0.25	0.643948	0.356052
	0.5	0.83291	0.16709														0.5	0.811717	0.188283														0.5	0.748689	0.251311
	1	0.912131	0.0878693														1	0.85681	0.14319														1	0.83359	0.16641
	2.5	0.948891	0.0511089														2.5	0.866114	0.133886														2.5	0.867212	0.132788
	5	0.957004	0.0429958														5	0.869967	0.130033														5	0.884806	0.115194
	10	0.96483	0.0351704														10	0.877238	0.122762														10	0.894128	0.105872

## Sheet: F-H68A-UB-Sil1
Ref Band	Lane 1	Lane 2	Lane 3	Lane 4	Lane 5	Lane 6	Lane 7	Lane 8	Lane 9	Lane 10	Lane 11	Lane 12	Lane 13	Lane 14		Ref Band	Lane 1	Lane 2	Lane 3	Lane 4	Lane 5	Lane 6	Lane 7	Lane 8	Lane 9	Lane 10	Lane 11	Lane 12	Lane 13	Lane 14		Ref Band	Lane 1	Lane 2	Lane 3	Lane 4	Lane 5	Lane 6	Lane 7	Lane 8	Lane 9	Lane 10	Lane 11	Lane 12	Lane 13	Lane 14
Number	Volume	Volume	Volume	Volume	Volume	Volume	Volume	Volume	Volume	Volume	Volume	Volume	Volume	Volume		Number	Volume	Volume	Volume	Volume	Volume	Volume	Volume	Volume	Volume	Volume	Volume	Volume	Volume	Volume		Number	Volume	Volume	Volume	Volume	Volume	Volume	Volume	Volume	Volume	Volume	Volume	Volume	Volume	Volume
1	2038.02	911.02	8085.51	9444.48	13346.2	14077.2	19699.7	23947.2	28107.9	16264.9	34841.9	26537.6	15958	31498.5		1		2890.27	5582.42	19949.8	21014.9	43496.1	68985.8	67116.8	62008.7	68705.6	82705.6	83616.2	89948.4	105727		1		1737.8	8572.84	23722.6	25120.9	25932.4	44447.6	53976.5	43516.2	37945.7	38975.4	32798	28515.5	57291.9
2		218517	400235	575241	677334	686165	1.23992e+06	1.25755e+06	1.38406e+06	1.06853e+06	1.75131e+06	1.54269e+06	1.2476e+06	1.42522e+06		2	71113.9	213892	347799	914533	978952	1.78872e+06	2.78142e+06	2.45307e+06	2.44658e+06	2.36086e+06	2.51071e+06	2.49221e+06	2.46955e+06	2.31515e+06		2	79636.7	346906	638799	1.09601e+06	1.23996e+06	1.55664e+06	2.18537e+06	2.07256e+06	1.97538e+06	2.09252e+06	2.03178e+06	1.98798e+06	1.99141e+06	1.97474e+06
3	418855	1.05786e+06	872676	850727	885808	566255	709582	231215	166293	71070.1	53282.1	53920.7	36496.5	33991.9		3	1772157	2.29968e+06	979253	1.51913e+06	1.52101e+06	1.50358e+06	802813	242921	152528	100904	66898.1	46165.4	37958.2	36907		3	2.15166e+06	1.99039e+06	1.95247e+06	1.67279e+06	1.55274e+06	601011	515507	163471	125899	84681.7	39687.7	36401	34254.5	25375.6
																		142778	276685	843419	907838	1.7176e+06	2.7103e+06	2.38195e+06	2.37546e+06	2.28975e+06	2.43959e+06	2.4211e+06	2.39843e+06	2.24403e+06				267269	559162	1.01637e+06	1.16032e+06	1.47701e+06	2.10573e+06	1.99292e+06	1.89574e+06	2.01289e+06	1.95214e+06	1.90834e+06	1.91177e+06	1.89511e+06
	0.00484214	0.171792	0.318752	0.407329	0.438113	0.552897	0.63966	0.847152	0.894649	0.938514	0.971033	0.96678	0.971927	0.977197
	0.995158	0.828208	0.681248	0.592671	0.561887	0.447103	0.36034	0.152848	0.105351	0.0614864	0.0289665	0.0332197	0.0280731	0.0228025				0.0595696	0.223752	0.36238	0.379144	0.53944	0.775882	0.909762	0.941109	0.958971	0.974163	0.981902	0.984975	0.984536				0.119061	0.225274	0.383392	0.432931	0.714341	0.806614	0.926044	0.939037	0.960346	0.980457	0.981593	0.982652	0.98717
																		0.94043	0.776248	0.63762	0.620856	0.46056	0.224118	0.0902383	0.0588913	0.0410285	0.0258374	0.0180978	0.015025	0.0154638				0.880939	0.774726	0.616608	0.567069	0.285659	0.193386	0.0739564	0.0609634	0.039654	0.0195428	0.0184072	0.0173481	0.0128304
	Time (s)	Fraction S0
	0.0025	0.828208															Time (s)	Fraction S0															Time (s)	Fraction S0
	0.0046	0.681248															0.0025	0.94043															0.0025	0.880939
	0.0075	0.592671															0.0046	0.776248															0.0046	0.774726
	0.01	0.561887															0.0075	0.63762															0.0075	0.616608
	0.015	0.447103															0.01	0.620856															0.01	0.567069
	0.02	0.36034															0.015	0.46056															0.015	0.285659
	0.05	0.152848															0.02	0.224118															0.02	0.193386
	0.075	0.105351															0.05	0.0902383															0.05	0.0739564
	0.1	0.0614864															0.075	0.0588913															0.075	0.0609634
	0.25	0.0289665															0.1	0.0410285															0.1	0.039654
	0.5	0.0332197															0.25	0.0258374															0.25	0.0195428
	1	0.0280731															0.5	0.0180978															0.5	0.0184072
	5	0.0228025															1	0.015025															1	0.0173481
																	5	0.0154638															5	0.0128304

[truncated: 16 more sheets: F-R74E-K48R donor Ub w UBE2R2, F,G- WT UBE2R1 Kobs, F,G- E108A UBE2R1, F,G-R113A UBE2R1, F,G-R91E RBX with UBE2R1, F,G-R74E-K48R donor UBE2R1, F,G-E108A-R54D , F-R54D-UB-Sil1, F-D143K UBE2R2, F-R149D UBE2R2, F-R54D-UB-D143K UBE2R2, F-N60R-UB-R149D-UBE2R2, F-D102A-D103A UBE2R2, F-E108A-E112A UBE2R2, F-R54D-UB-E108A-UBE2R2, F-R74E-K48R Ub - E108A UBE2R2]
