# Supplementary material for: Mechanism of millisecond Lys48-linked poly-ubiquitin chain formation by cullin-RING ligases
Source: Nat Struct Mol Biol. 2024 Feb 7;31(2):378–89. doi: 10.1038/s41594-023-01206-1 (PMC10873206; doi:10.1038/s41594-023-01206-1)
Supplement: Supplementary file 24 — Statistical source data for Extended Data Fig. 6. [file 41594_2023_1206_MOESM24_ESM.xlsx]

## Sheet: B-NEDD8-CRL2-VHL Kobs
Ref Band	Lane 1	Lane 2	Lane 3	Lane 4	Lane 5	Lane 6	Lane 7	Lane 8	Lane 9	Lane 10	Lane 11	Lane 12	Lane 13	Lane 14		Ref Band	Lane 1	Lane 2	Lane 3	Lane 4	Lane 5	Lane 6	Lane 7	Lane 8	Lane 9	Lane 10	Lane 11	Lane 12	Lane 13	Lane 14		Ref Band	Lane 1	Lane 2	Lane 3	Lane 4	Lane 5	Lane 6	Lane 7	Lane 8	Lane 9	Lane 10	Lane 11	Lane 12	Lane 13	Lane 14
Number	Volume	Volume	Volume	Volume	Volume	Volume	Volume	Volume	Volume	Volume	Volume	Volume	Volume	Volume		Number	Volume	Volume	Volume	Volume	Volume	Volume	Volume	Volume	Volume	Volume	Volume	Volume	Volume	Volume		Number	Volume	Volume	Volume	Volume	Volume	Volume	Volume	Volume	Volume	Volume	Volume	Volume	Volume	Volume
1	3978.71	60266.3	106929	220200	261195	364298	327293	425886	396497	383672	408101	403852	423877	359480		1	1797.67	56351.1	121349	202224	305535	361374	354936	413753	362478	356054	360676	378120	384164	363246		1	3271.94	75903.5	123467	191715	311721	347762	338140	408664	369650	369612	388433	395778	402030	368481
2	389777	436260	317900	223148	176938	97032.9	28520.4	12006	6677.76	8959.93	5731.94	4388.55	3430.55	1559.45		2	175753	375094	371452	163147	111711	34863.1	7507.68	4244.44	3958.77	2590.39	2431.7	2194.22	1330.36	2106.05		2	206880	543117	348867	178613	211853	24738.3	12477	5609.35	4862.78	6044.87	3421.31	3228.89	1557.17	808.16
	0	56287.6	102950	216221	257216	360319	323315	421907	392519	379693	404122	399873	419898	355501			0	54553.5	119552	200426	303738	359576	353138	411956	360680	354256	358878	376322	382366	361449			0	72631.6	120195	188444	308449	344490	334868	405392	366378	366340	385161	392506	398758	365209
	385798	432281	313921	219170	172960	93054.2	24541.7	8027.34	2699.05	4981.22	1753.23	409.84	-548.16	-2419.26			173956	373296	369654	161349	109914	33065.5	5710.01	2446.77	2161.1	792.72	634.03	396.55	-467.31	308.38			203608	539845	345595	175341	208581	21466.4	9205.1	2337.41	1590.84	2772.93	149.37	-43.05	-1714.77	-2463.78
	0	0.115209	0.246959	0.496614	0.597933	0.794752	0.929449	0.981329	0.993171	0.987051	0.99568	0.998976	1.00131	1.00685			0	0.127506	0.244379	0.554008	0.734284	0.915787	0.984088	0.994096	0.994044	0.997767	0.998236	0.998947	1.00122	0.999148			0	0.118587	0.258045	0.518009	0.596578	0.941342	0.973247	0.994267	0.995677	0.992488	0.999612	1.00011	1.00432	1.00679
	1	0.884791	0.753041	0.503386	0.402067	0.205248	0.0705512	0.0186711	0.00682927	0.0129492	0.00431963	0.00102388	-0.00130717	-0.00685184			1	0.872494	0.755621	0.445992	0.265716	0.0842128	0.0159121	0.00590433	0.00595604	0.00223271	0.00176358	0.00105264	-0.00122365	0.00085245			1	0.881413	0.741955	0.481991	0.403422	0.0586583	0.0267533	0.00573275	0.0043233	0.00751242	0.000387662	-0.000109692	-0.00431885	-0.00679205
			Time (s)	pub rep 1															Time (s)	pub rep 2															Time (s)	pub rep 3
	1		0	1													1		0	1													1		0	1
	0.884791		0.0025	0.884791													0.872494		0.0025	0.872494													0.881413		0.0025	0.881413
	0.753041		0.0046	0.753041													0.755621		0.0046	0.755621													0.741955		0.0046	0.741955
	0.503386		0.0075	0.503386													0.445992		0.0075	0.445992													0.481991		0.0075	0.481991
	0.402067		0.01	0.402067													0.265716		0.01	0.265716													0.403422		0.01	0.403422
	0.205248		0.015	0.205248													0.0842128		0.015	0.0842128													0.0586583		0.015	0.0586583
	0.0705512		0.02	0.0705512													0.0159121		0.02	0.0159121													0.0267533		0.02	0.0267533
	0.0186711		0.05	0.0186711													0.00590433		0.05	0.00590433													0.00573275		0.05	0.00573275
	0.00682927		0.075	0.00682927													0.00595604		0.075	0.00595604													0.0043233		0.075	0.0043233
	0.0129492		0.1	0.0129492													0.00223271		0.1	0.00223271													0.00751242		0.1	0.00751242
	0.00431963		0.25	0.00431963													0.00176358		0.25	0.00176358													0.000387662		0.25	0.000387662
	0.00102388		0.5	0.00102388													0.00105264		0.5	0.00105264													-0.000109692		0.5	-0.000109692
	-0.00130717		1	-0.00130717													-0.00122365		1	-0.00122365													-0.00431885		1	-0.00431885
	-0.00685184		5	-0.00685184													0.00085245		5	0.00085245													-0.00679205		5	-0.00679205

## Sheet: C-NEDD8-CRL1-FBXW7 (WT)
Ref Band	Lane 1	Lane 2	Lane 3	Lane 4	Lane 5	Lane 6	Lane 7	Lane 8	Lane 9	Lane 10	Lane 11	Lane 12	Lane 13	Lane 14		Ref Band	Lane 1	Lane 2	Lane 3	Lane 4	Lane 5	Lane 6	Lane 7	Lane 8	Lane 9	Lane 10	Lane 11	Lane 12	Lane 13	Lane 14		Ref Band	Lane 1	Lane 2	Lane 3	Lane 4	Lane 5	Lane 6	Lane 7	Lane 8	Lane 9	Lane 10	Lane 11	Lane 12	Lane 13	Lane 14
Number	Volume	Volume	Volume	Volume	Volume	Volume	Volume	Volume	Volume	Volume	Volume	Volume	Volume	Volume		Number	Volume	Volume	Volume	Volume	Volume	Volume	Volume	Volume	Volume	Volume	Volume	Volume	Volume	Volume		Number	Volume	Volume	Volume	Volume	Volume	Volume	Volume	Volume	Volume	Volume	Volume	Volume	Volume	Volume
1	4036.24	181417	225466	441486	511532	644177	889227	1.14985e+06	1.16338e+06	1.06625e+06	1.11822e+06	1.15989e+06	1.1452e+06	1.13804e+06		1	9259.25	495060	154223	296774	428816	663781	588686	1.15841e+06	1.06211e+06	1.09832e+06	1.1441e+06	1.17485e+06	1.16532e+06	1.09027e+06		1	18802.2	75571.3	176594	354803	577506	736145	1.16517e+06	1.11495e+06	1.0154e+06	1.13778e+06	1.14483e+06	1.19002e+06	1234173	1.20794e+06
2	1.31793e+06	1.53122e+06	1.43447e+06	1.32829e+06	1.16277e+06	802540	690144	464227	327589	306364	252925	190162	152246	138276		2	1.33918e+06	1.16006e+06	1.08899e+06	899497	995627	881461	531677	446814	266254	242129	205657	147816	132719	88652.9		2	1.24605e+06	1.20652e+06	1.19789e+06	945550	1.14563e+06	844503	892699	325245	173481	147395	123246	90470.1	59586.4	50441.8
	0	177381	221430	437449	507495	640140	885191	1.14582e+06	1.15934e+06	1.06222e+06	1.11419e+06	1.15586e+06	1.14116e+06	1.134e+06			0	485801	144964	287515	419556	654522	579427	1.14915e+06	1.05285e+06	1.08906e+06	1.13485e+06	1.16559e+06	1.15606e+06	1.08101e+06			0	56769.1	157791	336000	558703	717342	1.14636e+06	1.09615e+06	996597	1.11898e+06	1.12602e+06	1.17122e+06	1.21537e+06	1.18914e+06
	1.31389e+06	1.52719e+06	1.43043e+06	1.32425e+06	1.15873e+06	798503	686108	460190	323552	302328	248889	186125	148210	134240			1.32992e+06	1.1508e+06	1.07973e+06	890238	986367	872201	522418	437554	256995	232869	196397	138557	123460	79393.7			1.22725e+06	1.18772e+06	1.17909e+06	926747	1.12683e+06	825701	873896	306443	154679	128593	104444	71667.9	40784.1	31639.5
	0	0.104062	0.134049	0.248311	0.304578	0.444961	0.56335	0.713457	0.78181	0.77844	0.817407	0.861306	0.885052	0.894152			0	0.296835	0.118368	0.244122	0.29842	0.42871	0.52587	0.724237	0.803798	0.823841	0.852471	0.893757	0.903511	0.931581			0	0.0456165	0.11803	0.266087	0.33147	0.464888	0.567434	0.781517	0.865646	0.896926	0.915119	0.942338	0.967533	0.974082
	1	0.895938	0.865951	0.751689	0.695422	0.555039	0.43665	0.286543	0.21819	0.22156	0.182593	0.138694	0.114948	0.105848			1	0.703165	0.881632	0.755878	0.70158	0.57129	0.47413	0.275763	0.196202	0.176159	0.147529	0.106243	0.0964892	0.0684188			1	0.954383	0.88197	0.733913	0.66853	0.535112	0.432566	0.218483	0.134354	0.103074	0.0848813	0.0576623	0.0324674	0.0259175
			Time (s)	pub rep 1															Time (s)	pub rep 2															Time (s)	pub rep 3
	1		0	1													1		0	1													1		0	1
	0.895938		0.0025	0.895938													0.703165		0.0025	0.703165													0.954383		0.0025	0.954383
	0.865951		0.0046	0.865951													0.881632		0.0046	0.881632													0.88197		0.0046	0.88197
	0.751689		0.0075	0.751689													0.755878		0.0075	0.755878													0.733913		0.0075	0.733913
	0.695422		0.01	0.695422													0.70158		0.01	0.70158													0.66853		0.01	0.66853
	0.555039		0.015	0.555039													0.57129		0.015	0.57129													0.535112		0.015	0.535112
	0.43665		0.02	0.43665													0.47413		0.02	0.47413													0.432566		0.02	0.432566
	0.286543		0.05	0.286543													0.275763		0.05	0.275763													0.218483		0.05	0.218483
	0.21819		0.075	0.21819													0.196202		0.075	0.196202													0.134354		0.075	0.134354
	0.22156		0.1	0.22156													0.176159		0.1	0.176159													0.103074		0.1	0.103074
	0.182593		0.25	0.182593													0.147529		0.25	0.147529													0.0848813		0.25	0.0848813
	0.138694		0.5	0.138694													0.106243		0.5	0.106243													0.0576623		0.5	0.0576623
	0.114948		1	0.114948													0.0964892		1	0.0964892													0.0324674		1	0.0324674
	0.105848		5	0.105848													0.0684188		5	0.0684188													0.0259175		5	0.0259175

## Sheet: C-N8-CRL1-FBXW7 - E108A UBE2R2
Ref Band	Lane 1	Lane 2	Lane 3	Lane 4	Lane 5	Lane 6	Lane 7	Lane 8	Lane 9	Lane 10	Lane 11	Lane 12	Lane 13	Lane 14		Ref Band	Lane 1	Lane 2	Lane 3	Lane 4	Lane 5	Lane 6	Lane 7	Lane 8	Lane 9	Lane 10	Lane 11	Lane 12	Lane 13	Lane 14		Ref Band	Lane 1	Lane 2	Lane 3	Lane 4	Lane 5	Lane 6	Lane 7	Lane 8	Lane 9	Lane 10	Lane 11	Lane 12	Lane 13	Lane 14
Number	Volume	Volume	Volume	Volume	Volume	Volume	Volume	Volume	Volume	Volume	Volume	Volume	Volume	Volume		Number	Volume	Volume	Volume	Volume	Volume	Volume	Volume	Volume	Volume	Volume	Volume	Volume	Volume	Volume		Number	Volume	Volume	Volume	Volume	Volume	Volume	Volume	Volume	Volume	Volume	Volume	Volume	Volume	Volume
1	35523.9	44029.5	63108	74297.3	106134	107110	186609	241025	277944	318476	424363	442575	470691	439565		1	30632.7	39312.4	45749.6	71693.8	72380.3	98222	127305	158691	196746	216045	297452	308435	329427	339157		1	29747.9	31040.1	52107.4	75638.9	74714.3	104871	122491	163005	189307	222743	298484	329778	328959	316340
2	1.02377e+06	1.33937e+06	1.42769e+06	1.18536e+06	1.0354e+06	1.05978e+06	972546	963086	889209	882457	741306	705479	740512	682039		2	767686	879797	885645	863914	823591	787132	752983	710998	687251	687895	580128	541950	526042	438380		2	707607	654058	791047	794142	755839	722706	697229	713123	698859	674825	584177	556179	523106	490351
	0	8505.51	27584.1	38773.3	70610.1	71585.7	151085	205501	242420	282952	388839	407051	435167	404041			0	8679.75	15116.9	41061.1	41747.6	67589.3	96671.9	128059	166114	185413	266820	277803	298794	308525			0	1292.26	22359.6	45891.1	44966.4	75123.3	92743	133257	159559	192995	268736	300030	299211	286592
	988246	1.30385e+06	1.39217e+06	1.14983e+06	999878	1.02426e+06	937022	927562	853685	846933	705782	669955	704989	646515			737053	849164	855012	833281	792959	756499	722351	680365	656619	657262	549495	511317	495410	407747			677859	624310	761299	764395	726091	692958	667482	683375	669111	645077	554429	526431	493359	460603
	0	0.00648112	0.0194288	0.0326209	0.0659607	0.0653248	0.138851	0.181368	0.221165	0.250426	0.355227	0.377947	0.381673	0.384597			0	0.0101181	0.0173731	0.0469623	0.0500147	0.082017	0.118033	0.158405	0.201905	0.220029	0.326859	0.352041	0.376218	0.430737			0	0.00206563	0.0285323	0.0566356	0.0583179	0.0978064	0.121994	0.163179	0.192549	0.230285	0.326467	0.36303	0.37752	0.383558
	1	0.993519	0.980571	0.967379	0.934039	0.934675	0.861149	0.818632	0.778835	0.749574	0.644773	0.622053	0.618327	0.615403			1	0.989882	0.982627	0.953038	0.949985	0.917983	0.881967	0.841595	0.798095	0.779971	0.673141	0.647959	0.623782	0.569263			1	0.997934	0.971468	0.943364	0.941682	0.902194	0.878006	0.836821	0.807451	0.769715	0.673533	0.63697	0.62248	0.616442
			Time (s)	pub rep 1															Time (s)	pub rep 2															Time (s)	pub rep 3
	1		0	1													1		0	1													1		0	1
	0.993519		0.012	0.993519													0.989882		0.025	0.989882													0.997934		0.025	0.997934
	0.980571		0.025	0.980571													0.982627		0.05	0.982627													0.971468		0.05	0.971468
	0.967379		0.05	0.967379													0.953038		0.075	0.953038													0.943364		0.075	0.943364
	0.934039		0.075	0.934039													0.949985		0.1	0.949985													0.941682		0.1	0.941682
	0.934675		0.1	0.934675													0.917983		0.2	0.917983													0.902194		0.2	0.902194
	0.861149		0.3	0.861149													0.881967		0.3	0.881967													0.878006		0.3	0.878006
	0.818632		0.5	0.818632													0.841595		0.5	0.841595													0.836821		0.5	0.836821
	0.778835		0.75	0.778835													0.798095		0.75	0.798095													0.807451		0.75	0.807451
	0.749574		1	0.749574													0.779971		1	0.779971													0.769715		1	0.769715
	0.644773		3	0.644773													0.673141		3	0.673141													0.673533		3	0.673533
	0.622053		5	0.622053													0.647959		5	0.647959													0.63697		5	0.63697
	0.618327		7.5	0.618327													0.623782		7.5	0.623782													0.62248		7.5	0.62248
	0.615403		10	0.615403													0.569263		10	0.569263													0.616442		10	0.616442

## Sheet: C-N8-CRL1-FBXW7-R54D UBa
Ref Band	Lane 1	Lane 2	Lane 3	Lane 4	Lane 5	Lane 6	Lane 7	Lane 8	Lane 9	Lane 10	Lane 11	Lane 12	Lane 13	Lane 14		Ref Band	Lane 1	Lane 2	Lane 3	Lane 4	Lane 5	Lane 6	Lane 7	Lane 8	Lane 9	Lane 10	Lane 11	Lane 12	Lane 13	Lane 14		Ref Band	Lane 1	Lane 2	Lane 3	Lane 4	Lane 5	Lane 6	Lane 7	Lane 8	Lane 9	Lane 10	Lane 11	Lane 12	Lane 13	Lane 14
Number	Volume	Volume	Volume	Volume	Volume	Volume	Volume	Volume	Volume	Volume	Volume	Volume	Volume	Volume		Number	Volume	Volume	Volume	Volume	Volume	Volume	Volume	Volume	Volume	Volume	Volume	Volume	Volume	Volume		Number	Volume	Volume	Volume	Volume	Volume	Volume	Volume	Volume	Volume	Volume	Volume	Volume	Volume	Volume
1	40248.9	65491.4	141113	231851	223108	337531	430989	533950	618466	711920	878166	938655	937731	829471		1	21467.7	56836.5	121813	180381	194981	277138	366101	510573	616170	674621	813830	846293	803665	847334		1	46804.9	90408.1	145372	215592	216232	349366	449502	543074	617542	717085	864856	878774	860505	867204
2	1.42714e+06	1.61492e+06	1.5973e+06	1.31529e+06	1.26781e+06	1.07131e+06	978273	873454	789882	741556	601895	564198	621450	544983		2	1.15852e+06	1.2603e+06	1.39721e+06	1.30586e+06	1.24116e+06	1.11355e+06	1.0867e+06	927180	833580	748111	577736	471558	416566	381266		2	1.20785e+06	1.42422e+06	1.34228e+06	1.21825e+06	1.16469e+06	1.10448e+06	1.0308e+06	864117	753016	742675	545700	488062	468513	461952
	0	25242.6	100864	191602	182859	297283	390740	493701	578217	671671	837917	898406	897482	789222			0	35368.8	100345	158913	173514	255670	344633	489105	594702	653153	792362	824825	782198	825866			0	43603.2	98567.2	168787	169428	302561	402697	496270	570737	670280	818051	831969	813700	820399
	1.3869e+06	1.57467e+06	1.55705e+06	1.27504e+06	1.22756e+06	1.03106e+06	938025	833205	749633	701307	561646	523949	581202	504734			1.13705e+06	1.23883e+06	1.37574e+06	1.28439e+06	1.2197e+06	1.09209e+06	1.06523e+06	905712	812112	726643	556269	450090	395099	359798			1.16105e+06	1.37742e+06	1.29547e+06	1.17144e+06	1.11789e+06	1.05767e+06	983999	817312	706211	695870	498895	441258	421708	415147
	0	0.0157775	0.0608382	0.13064	0.129649	0.2238	0.294063	0.372069	0.435454	0.489207	0.598699	0.631633	0.606947	0.609929			0	0.0277576	0.0679807	0.110103	0.124543	0.189701	0.244444	0.350659	0.42273	0.473369	0.587531	0.646965	0.664402	0.696543			0	0.0306844	0.0707062	0.125939	0.131613	0.222433	0.2904	0.377799	0.446954	0.490634	0.621173	0.653433	0.658649	0.663997
	1	0.984223	0.939162	0.86936	0.870351	0.7762	0.705937	0.627931	0.564546	0.510793	0.401301	0.368367	0.393053	0.390071			1	0.972242	0.932019	0.889897	0.875457	0.810299	0.755556	0.649341	0.57727	0.526631	0.412469	0.353035	0.335598	0.303457			1	0.969316	0.929294	0.874061	0.868387	0.777567	0.7096	0.622201	0.553046	0.509366	0.378827	0.346567	0.341351	0.336003
			Time (s)	pub rep 1															Time (s)	pub rep 2															Time (s)	pub rep 3
	1		0	1													1		0	1													1		0	1
	0.984223		0.025	0.984223													0.972242		0.025	0.972242													0.969316		0.025	0.969316
	0.939162		0.05	0.939162													0.932019		0.05	0.932019													0.929294		0.05	0.929294
	0.86936		0.075	0.86936													0.889897		0.075	0.889897													0.874061		0.075	0.874061
	0.870351		0.1	0.870351													0.875457		0.1	0.875457													0.868387		0.1	0.868387
	0.7762		0.2	0.7762													0.810299		0.2	0.810299													0.777567		0.2	0.777567
	0.705937		0.3	0.705937													0.755556		0.3	0.755556													0.7096		0.3	0.7096
	0.627931		0.5	0.627931													0.649341		0.5	0.649341													0.622201		0.5	0.622201
	0.564546		0.75	0.564546													0.57727		0.75	0.57727													0.553046		0.75	0.553046
	0.510793		1	0.510793													0.526631		1	0.526631													0.509366		1	0.509366
	0.401301		3	0.401301													0.412469		3	0.412469													0.378827		3	0.378827
	0.368367		5	0.368367													0.353035		5	0.353035													0.346567		5	0.346567
	0.393053		7.5	0.393053													0.335598		7.5	0.335598													0.341351		7.5	0.341351
	0.390071		10	0.390071													0.303457		10	0.303457													0.336003		10	0.336003

## Sheet: C-N8-CRL1-FBXW7 E108A-R54D
Ref Band	Lane 1	Lane 2	Lane 3	Lane 4	Lane 5	Lane 6	Lane 7	Lane 8	Lane 9	Lane 10	Lane 11	Lane 12	Lane 13	Lane 14		Ref Band	Lane 1	Lane 2	Lane 3	Lane 4	Lane 5	Lane 6	Lane 7	Lane 8	Lane 9	Lane 10	Lane 11	Lane 12	Lane 13	Lane 14		Ref Band	Lane 1	Lane 2	Lane 3	Lane 4	Lane 5	Lane 6	Lane 7	Lane 8	Lane 9	Lane 10	Lane 11	Lane 12	Lane 13	Lane 14
Number	Volume	Volume	Volume	Volume	Volume	Volume	Volume	Volume	Volume	Volume	Volume	Volume	Volume	Volume		Number	Volume	Volume	Volume	Volume	Volume	Volume	Volume	Volume	Volume	Volume	Volume	Volume	Volume	Volume		Number	Volume	Volume	Volume	Volume	Volume	Volume	Volume	Volume	Volume	Volume	Volume	Volume	Volume	Volume
1	8727.63	12754.7	16835.2	21090.7	12807.2	11314.7	12537.4	16911.6	17446.7	23078.6	44158.9	52698.2	66052	85080.8		1	8422.39	17768.4	28936.3	29688.1	30464.6	29874.1	30993.9	25654.1	28624.2	40374.3	57793	73507.6	87206.5	87724.9		1	13529	15701.5	15926.8	17881	16229	24863.2	19420.1	24728.5	23938.9	43123.5	52884.3	75128.4	75924.6	80591.4
2	1.14785e+06	1.30511e+06	1.38803e+06	1.21244e+06	1.20898e+06	1.14202e+06	1.12854e+06	1.15871e+06	1.16644e+06	1154848	1.05304e+06	1.03432e+06	1.11196e+06	1.06932e+06		2	1.12621e+06	1.48288e+06	1.5608e+06	1.39828e+06	1.38143e+06	1.40163e+06	1.33882e+06	1.31287e+06	1.40769e+06	1.39489e+06	1.2739e+06	1.19587e+06	1.21805e+06	1.10136e+06		2	1.08579e+06	1.79026e+06	1.40733e+06	1.35279e+06	1.33596e+06	1.29755e+06	1.26055e+06	1.27426e+06	1.27687e+06	1.23423e+06	1.13302e+06	1.13961e+06	1.11892e+06	1.00035e+06
	0	4027.07	8107.6	12363.1	4079.6	2587.05	3809.8	8183.94	8719.02	14351	35431.3	43970.6	57324.4	76353.2			0	9346.05	20513.9	21265.7	22042.2	21451.7	22571.5	17231.7	20201.8	31951.9	49370.6	65085.2	78784.1	79302.5			0	2172.49	2397.71	4351.93	2699.91	11334.1	5891.08	11199.4	10409.8	29594.4	39355.2	61599.3	62395.5	67062.3
	1.13912e+06	1.29639e+06	1.3793e+06	1.20371e+06	1.20025e+06	1.1333e+06	1.11981e+06	1.14999e+06	1.15771e+06	1.14612e+06	1.04431e+06	1.0256e+06	1.10323e+06	1.0606e+06			1.11779e+06	1.47446e+06	1.55238e+06	1.38986e+06	1.37301e+06	1.39321e+06	1.33039e+06	1.30445e+06	1.39927e+06	1.38647e+06	1.26548e+06	1.18745e+06	1.20963e+06	1.09294e+06			1.07226e+06	1.77673e+06	1.3938e+06	1.33926e+06	1.32243e+06	1.28402e+06	1.24703e+06	1.26073e+06	1.26334e+06	1.2207e+06	1.11949e+06	1.12609e+06	1.10539e+06	986817
	0	0.00309676	0.0058437	0.0101664	0.00338744	0.00227757	0.00339064	0.00706627	0.00747494	0.0123665	0.0328145	0.0411106	0.0493938	0.0671562			0	0.00629869	0.0130422	0.0150701	0.0158003	0.0151638	0.016683	0.0130378	0.0142319	0.0225265	0.0375485	0.0519629	0.0611481	0.0676505			0	0.00122126	0.00171731	0.00323897	0.00203747	0.00874978	0.00470189	0.00880504	0.0081726	0.0236699	0.0339607	0.051865	0.0534307	0.0636338
	1	0.996903	0.994156	0.989834	0.996613	0.997722	0.996609	0.992934	0.992525	0.987633	0.967185	0.958889	0.950606	0.932844			1	0.993701	0.986958	0.98493	0.9842	0.984836	0.983317	0.986962	0.985768	0.977474	0.962452	0.948037	0.938852	0.93235			1	0.998779	0.998283	0.996761	0.997963	0.99125	0.995298	0.991195	0.991827	0.97633	0.966039	0.948135	0.946569	0.936366
			Time (s)	pub rep 1															Time (s)	pub rep 2															Time (s)	pub rep 3
	1		0	1													1		0	1													1		0	1
	0.996903		0.025	0.996903													0.993701		0.025	0.993701													0.998779		0.025	0.998779
	0.994156		0.05	0.994156													0.986958		0.05	0.986958													0.998283		0.05	0.998283
	0.989834		0.075	0.989834													0.98493		0.075	0.98493													0.996761		0.075	0.996761
	0.996613		0.1	0.996613													0.9842		0.1	0.9842													0.997963		0.1	0.997963
	0.997722		0.2	0.997722													0.984836		0.2	0.984836													0.99125		0.2	0.99125
	0.996609		0.3	0.996609													0.983317		0.3	0.983317													0.995298		0.3	0.995298
	0.992934		0.5	0.992934													0.986962		0.5	0.986962													0.991195		0.5	0.991195
	0.992525		0.75	0.992525													0.985768		0.75	0.985768													0.991827		0.75	0.991827
	0.987633		1	0.987633													0.977474		1	0.977474													0.97633		1	0.97633
	0.967185		3	0.967185													0.962452		3	0.962452													0.966039		3	0.966039
	0.958889		5	0.958889													0.948037		5	0.948037													0.948135		5	0.948135
	0.950606		7.5	0.950606													0.938852		7.5	0.938852													0.946569		7.5	0.946569
	0.932844		10	0.932844													0.93235		10	0.93235													0.936366		10	0.936366

## Sheet: E,F - N8-CRL2-VHL-MZ1 WT UBE2R2
Ref Band	Lane 1	Lane 2	Lane 3	Lane 4	Lane 5	Lane 6	Lane 7	Lane 8	Lane 9	Lane 10	Lane 11	Lane 12	Lane 13	Lane 14		Ref Band	Lane 1	Lane 2	Lane 3	Lane 4	Lane 5	Lane 6	Lane 7	Lane 8	Lane 9	Lane 10	Lane 11	Lane 12	Lane 13	Lane 14		Ref Band	Lane 1	Lane 2	Lane 3	Lane 4	Lane 5	Lane 6	Lane 7	Lane 8	Lane 9	Lane 10	Lane 11	Lane 12	Lane 13	Lane 14
Number	Volume	Volume	Volume	Volume	Volume	Volume	Volume	Volume	Volume	Volume	Volume	Volume	Volume	Volume		Number	Volume	Volume	Volume	Volume	Volume	Volume	Volume	Volume	Volume	Volume	Volume	Volume	Volume	Volume		Number	Volume	Volume	Volume	Volume	Volume	Volume	Volume	Volume	Volume	Volume	Volume	Volume	Volume	Volume
1						147719	279127	624511	1.34038e+06	2.07104e+06	4.3863e+06	5.79317e+06	5951764	6.29094e+06	S4+	1						3811.4	38488.3	235286	568735	948237	2.44402e+06	2.96615e+06	2.71921e+06	3.60281e+06		1						472.89	11472.7	135490	306330	491547	2.05774e+06	2.97373e+06	3.81066e+06	3886694
2		19419.3	20779.4	34900.1	65656.3	180718	442823	976820	1.36667e+06	1.25497e+06	515366	263152	156586	161734	S3	2					926.63	102380	325057	687887	861353	883438	248811	92956.2	42108.8	29895.6		2		0	79.76	110.4	812.86	86297.4	222453	558805	646850	626972	142405	38385.1	18338.3	5175.9
3		134733	214935	551314	714850	1.55237e+06	2.12056e+06	2.20347e+06	1.95641e+06	1.43013e+06	248458	134067	95441.3	97345.1	S2	3		2183.02	88473.9	388364	562910	1.25752e+06	1.66188e+06	1.76295e+06	1.35558e+06	1.04765e+06	107231	38337.3	27530.4	24006.9		3		4074.32	85884.2	324301	472905	1.10575e+06	1.41422e+06	1.60413e+06	1.22916e+06	860831	86868.3	28898.7	16076	10118.4
4	128155	374520	443301	579028	578117	506346	463119	336479	215244	173680	49775.2	44815.7	44139.1	60058.6	S1	4	11138.4	163913	286976	367060	411521	331589	218307	117527	48492.4	26376.5	3047.16	952.98	0	56.01		4		108127	141034	198365	190778	161740	122086	70977	35455.7	16793.5	881.65	362.3	126.16	177.73
5	7.74224e+06	1.54406e+07	8.65271e+06	7.00727e+06	6.27827e+06	5.44584e+06	5.1326e+06	3.82197e+06	3.69397e+06	3.20121e+06	2.6243e+06	2.8377e+06	2.687e+06	2.69914e+06	S0	5	5.86738e+06	1.15091e+07	8.05979e+06	6.06984e+06	6.0705e+06	5.24731e+06	4.64992e+06	4.14996e+06	3.44649e+06	3.44996e+06	2.832e+06	2.7678e+06	2.77398e+06	2.41929e+06		5	6.80872e+06	1.45288e+07	8.20781e+06	6.53299e+06	6.44575e+06	5.90494e+06	4.98421e+06	4.60904e+06	3.79384e+06	3.5811e+06	2.99204e+06	2.88369e+06	2.75571e+06	2.79433e+06
	0.0162832	0.0331056	0.0727642	0.142581	0.177903	0.304756	0.391744	0.520049	0.569099	0.606297	0.664592	0.687233	0.69927	0.710057		S0	0.998105	0.985774	0.95549	0.889319	0.86157	0.755812	0.674522	0.596806	0.548748	0.542817	0.502564	0.471823	0.498663	0.398167		S0	1	0.992336	0.973088	0.925908	0.906544	0.813442	0.737915	0.660469	0.631083	0.642091	0.566681	0.486693	0.417474	0.417282
	0.0162832	0.0234526	0.0475047	0.0708507	0.0757006	0.0646427	0.0548835	0.042254	0.0251082	0.0213601	0.0063617	0.00493951	0.00494006	0.00645152
		Total														S1	0.00189477	0.0140394	0.0340211	0.0537795	0.0584061	0.0477614	0.0316679	0.0169016	0.00772092	0.00415008	0.000540746	0.000162453	0	9.21814e-06		S1	0	0.00738524	0.0167204	0.0281139	0.0268314	0.0222807	0.018075	0.0101709	0.00589785	0.00301108	0.000166981	6.1147e-05	1.91125e-05	2.65408e-05
	Time (s)		Fraction S0
	0.025	0.0331056	0.966894
	0.05	0.0727642	0.927236
	0.075	0.142581	0.857419																														Time (s)	Fraction S0	Fraction S1
	0.1	0.177903	0.822097														Time (s)																0.025	0.992336	0.00738524
	0.2	0.304756	0.695244														0.025	0.985774	0.0140394														0.05	0.973088	0.0167204
	0.3	0.391744	0.608256														0.05	0.95549	0.0340211														0.075	0.925908	0.0281139
	0.5	0.520049	0.479951														0.075	0.889319	0.0537795														0.1	0.906544	0.0268314
	0.75	0.569099	0.430901														0.1	0.86157	0.0584061														0.2	0.813442	0.0222807
	1	0.606297	0.393703														0.2	0.755812	0.0477614														0.3	0.737915	0.018075
	3	0.664592	0.335408														0.3	0.674522	0.0316679														0.5	0.660469	0.0101709
	5	0.687233	0.312767														0.5	0.596806	0.0169016														0.75	0.631083	0.00589785
	7.5	0.69927	0.30073														0.75	0.548748	0.00772092														1	0.642091	0.00301108
	10	0.710057	0.289943														1	0.542817	0.00415008														3	0.566681	0.000166981
																	3	0.502564	0.000540746														5	0.486693	6.1147e-05
																	5	0.471823	0.000162453														7.5	0.417474	1.91125e-05
																	7.5	0.498663	0														10	0.417282	2.65408e-05
																	10	0.398167	9.21814e-06

## Sheet: E,F-N8-CRL2-VHLMZ1 D143K
Ref Band	Lane 1	Lane 2	Lane 3	Lane 4	Lane 5	Lane 6	Lane 7	Lane 8	Lane 9	Lane 10	Lane 11	Lane 12	Lane 13	Lane 14		Ref Band	Lane 1	Lane 2	Lane 3	Lane 4	Lane 5	Lane 6	Lane 7	Lane 8	Lane 9	Lane 10	Lane 11	Lane 12	Lane 13	Lane 14		Ref Band	Lane 1	Lane 2	Lane 3	Lane 4	Lane 5	Lane 6	Lane 7	Lane 8	Lane 9	Lane 10	Lane 11	Lane 12	Lane 13	Lane 14
Number	Volume	Volume	Volume	Volume	Volume	Volume	Volume	Volume	Volume	Volume	Volume	Volume	Volume	Volume		Number	Volume	Volume	Volume	Volume	Volume	Volume	Volume	Volume	Volume	Volume	Volume	Volume	Volume	Volume		Number	Volume	Volume	Volume	Volume	Volume	Volume	Volume	Volume	Volume	Volume	Volume	Volume	Volume	Volume
1						7177.87	35856.6	156818	465003	570212	775381	786791	779910	1.87396e+06		1						9054.22	37811.7	182509	340776	624229	976841	864696	890601	840513		1						626.01	4299.01	127844	367873	561222	1.05461e+06	921350	1.96638e+06	2.03901e+06
2			2712.63	37245	73051.1	252342	360289	536418	552622	480138	126057	38914.4	18989.8	8867.36		2				32573.8	57506.9	228997	356464	507011	504566	442838	96790.9	41834.5	27595.8	25001.6		2		304.95	5237.35	23776	56943.7	217633	409158	488058	507280	371317	43141.7	23699.7	20476.3	12190.4
3		32281.9	67624.1	108049	123474	174555	164805	139397	81899.4	50187.4	8258.1	4031.21	198.72	297.2		3	394.8	22284.5	43764.3	86868.9	126227	138530	119375	92063.1	56898.7	38513.4	6857.91	3396.64	962.55	1641.58		3	79.81	78782.5	93633.3	145845	152157	177240	149997	87226.5	55925.6	34258.6	1698.66	3953.8	4376.13	3076.85
4	2.90204e+06	6.70731e+06	4.29902e+06	3.3592e+06	3.40491e+06	3.18722e+06	2.83062e+06	2.52131e+06	2.14806e+06	2.04052e+06	1.50558e+06	1.30019e+06	1.14723e+06	1.04135e+06		4	3.03431e+06	6.25225e+06	3.8897e+06	3.12268e+06	3.00332e+06	2.84118e+06	2591762	2.32496e+06	2.02234e+06	1.80369e+06	1.37428e+06	1.19801e+06	1.08254e+06	1.03087e+06		4	3.20197e+06	5.80363e+06	3.87902e+06	3.76397e+06	3.71099e+06	3.43349e+06	3.34732e+06	2.4536e+06	2.4134e+06	2.02594e+06	1.67957e+06	1.38456e+06	1.30491e+06	1.2596e+06
	0	0.00478989	0.0160978	0.0414594	0.0545685	0.119867	0.165395	0.248255	0.338566	0.350372	0.376642	0.389562	0.410567	0.643918			0.000130095	0.00355157	0.0111261	0.0368409	0.05765	0.117032	0.165405	0.251592	0.308502	0.38002	0.440159	0.431668	0.459189	0.456872			2.49247e-05	0.013444	0.0248551	0.0431211	0.0533408	0.103291	0.144077	0.22274	0.278393	0.323048	0.395624	0.406676	0.60411	0.619902
		0.99521	0.983902	0.958541	0.945431	0.880133	0.834605	0.751745	0.661434	0.649628	0.623358	0.610438	0.589433	0.356082				0.996448	0.988874	0.963159	0.94235	0.882968	0.834595	0.748408	0.691498	0.61998	0.559841	0.568332	0.540811	0.543128				0.986556	0.975145	0.956879	0.946659	0.896709	0.855923	0.77726	0.721607	0.676952	0.604376	0.593324	0.39589	0.380098
	0	0	0.000620831	0.0106278	0.0202839	0.0696826	0.106231	0.159937	0.170164	0.152859	0.0521914	0.0182704	0.00975674	0.00303212			0	0	0	0.0100471	0.0180439	0.0711665	0.114788	0.163207	0.172526	0.152216	0.0394297	0.0198462	0.0137862	0.0131724			0	5.18383e-05	0.00131662	0.00604436	0.0145261	0.0568381	0.104623	0.154609	0.151677	0.124073	0.0155241	0.010156	0.00621219	0.00367859
	Time (s)	Fraction S0	S1-S2														Time (s)																Time (s)	Fraction S0	S1-S2
	0.025	0.99521	0														0.025	0.996448	0														0.025	0.986556	5.18383e-05
	0.05	0.983902	0.000620831														0.05	0.988874	0														0.05	0.975145	0.00131662
	0.075	0.958541	0.0106278														0.075	0.963159	0.0100471														0.075	0.956879	0.00604436
	0.1	0.945431	0.0202839														0.1	0.94235	0.0180439														0.1	0.946659	0.0145261
	0.2	0.880133	0.0696826														0.2	0.882968	0.0711665														0.2	0.896709	0.0568381
	0.3	0.834605	0.106231														0.3	0.834595	0.114788														0.3	0.855923	0.104623
	0.5	0.751745	0.159937														0.5	0.748408	0.163207														0.5	0.77726	0.154609
	0.75	0.661434	0.170164														0.75	0.691498	0.172526														0.75	0.721607	0.151677
	1	0.649628	0.152859														1	0.61998	0.152216														1	0.676952	0.124073
	3	0.623358	0.0521914														3	0.559841	0.0394297														3	0.604376	0.0155241
	5	0.610438	0.0182704														5	0.568332	0.0198462														5	0.593324	0.010156
	7.5	0.589433	0.00975674														7.5	0.540811	0.0137862														7.5	0.39589	0.00621219
	10	0.356082	0.00303212														10	0.543128	0.0131724														10	0.380098	0.00367859

## Sheet: E,F-N8-CRL2-VHLMZ1 R149D
Ref Band	Lane 1	Lane 2	Lane 3	Lane 4	Lane 5	Lane 6	Lane 7	Lane 8	Lane 9	Lane 10	Lane 11	Lane 12	Lane 13	Lane 14		Ref Band	Lane 1	Lane 2	Lane 3	Lane 4	Lane 5	Lane 6	Lane 7	Lane 8	Lane 9	Lane 10	Lane 11	Lane 12	Lane 13	Lane 14		Ref Band	Lane 1	Lane 2	Lane 3	Lane 4	Lane 5	Lane 6	Lane 7	Lane 8	Lane 9	Lane 10	Lane 11	Lane 12	Lane 13	Lane 14
Number	Volume	Volume	Volume	Volume	Volume	Volume	Volume	Volume	Volume	Volume	Volume	Volume	Volume	Volume		Number	Volume	Volume	Volume	Volume	Volume	Volume	Volume	Volume	Volume	Volume	Volume	Volume	Volume	Volume		Number	Volume	Volume	Volume	Volume	Volume	Volume	Volume	Volume	Volume	Volume	Volume	Volume	Volume	Volume
1							1030.63	23820.9	116597	162704	784006	1.07671e+06	460655	1.15745e+06		1								57106.9	143746	325128	971866	858920	755313	526047		1								59638.3	149083	332205	890198	415754	839875	317084
2		96.29	510.83	2895.12	12898.9	111313	277413	528130	854340	762879	391661	143198	127921	84523.1		2		317.21	253.52	580.52	7274.53	143719	329002	797643	849750	1.12549e+06	464642	218415	160904	212938		2				11040.6	29515.1	178169	314228	849844	879221	1.01254e+06	349708	253679	62153.2	202298
3	323.96	32269.6	77073.6	121139	161936	267114	271741	238859	131159	116051	9061.29	5556.26	19794.5	7990.27		3	167.07	39046.9	93990.4	158761	199879	324498	386879	396456	227132	145416	21889.1	14944.7	20933.3	55617.4		3	215.74	60205.7	126043	147882	231134	347115	314369	325341	153783	81803.4	9207.38	62836.1	2961.13	66094.5
4	2.7707e+06	4.85513e+06	3.44054e+06	3223521	3.20206e+06	3.05943e+06	2.60771e+06	2.38207e+06	2.01796e+06	2.08267e+06	1.67276e+06	1.59551e+06	1.60398e+06	1.55537e+06		4	3.31581e+06	5.47047e+06	4.03611e+06	3.26152e+06	3.5664e+06	2.96468e+06	2.89302e+06	2.70766e+06	2.34507e+06	2.13706e+06	1.82196e+06	1.50656e+06	1.46544e+06	1.32703e+06		4	3.25556e+06	5.35494e+06	3.78759e+06	3120946	2.98101e+06	2.6627e+06	2.23085e+06	2.0371e+06	1.6529e+06	1.64055e+06	1.56967e+06	1.55008e+06	1.27137e+06	1.40549e+06
	0.00011691	0.00662218	0.0220528	0.0370522	0.0517739	0.110076	0.174225	0.249241	0.35323	0.333398	0.414604	0.434411	0.274989	0.445566			5.03834e-05	0.00714434	0.0228174	0.0465794	0.0548963	0.136391	0.198365	0.316052	0.342326	0.427537	0.444585	0.420294	0.390059	0.374523			6.62638e-05	0.011118	0.0322061	0.0484541	0.080406	0.16477	0.219832	0.3774	0.416963	0.465115	0.443139	0.32084	0.415827	0.294067
		0.993378	0.977947	0.962948	0.948226	0.889924	0.825775	0.750759	0.64677	0.666602	0.585396	0.565589	0.725011	0.554434				0.992856	0.977183	0.953421	0.945104	0.863609	0.801635	0.683948	0.657674	0.572463	0.555415	0.579706	0.609941	0.625477				0.988882	0.967794	0.951546	0.919594	0.83523	0.780168	0.6226	0.583037	0.534885	0.556861	0.67916	0.584173	0.705933
	0	1.97013e-05	0.000145199	0.000864846	0.00381976	0.0323785	0.0878474	0.166452	0.273822	0.244176	0.137065	0.0507619	0.0578214	0.0301293			0	5.75716e-05	6.13797e-05	0.0001697	0.00192777	0.0418653	0.0911639	0.201483	0.238313	0.301491	0.141644	0.084043	0.0669711	0.100365			0	0	0	0.00336616	0.00910494	0.0558877	0.109891	0.259738	0.310132	0.330131	0.124063	0.111148	0.0285584	0.101608
		Time (s)	Fraction S0	S1-S2														Time (s)	Fraction S0	S1-S2														Time (s)	Fraction S0	S1-S2
		0.025	0.993378	1.97013e-05														0.025	0.992856	5.75716e-05														0.025	0.988882	0
		0.05	0.977947	0.000145199				0.025	0.993378	1.97013e-05								0.05	0.977183	6.13797e-05														0.05	0.967794	0
		0.075	0.962948	0.000864846				0.05	0.977947	0.000145199								0.075	0.953421	0.0001697														0.075	0.951546	0.00336616
		0.1	0.948226	0.00381976				0.075	0.962948	0.000864846								0.1	0.945104	0.00192777														0.1	0.919594	0.00910494
		0.2	0.889924	0.0323785				0.1	0.948226	0.00381976								0.2	0.863609	0.0418653														0.2	0.83523	0.0558877
		0.3	0.825775	0.0878474				0.2	0.889924	0.0323785								0.3	0.801635	0.0911639														0.3	0.780168	0.109891
		0.5	0.750759	0.166452				0.3	0.825775	0.0878474								0.5	0.683948	0.201483														0.5	0.6226	0.259738
		0.75	0.64677	0.273822				0.5	0.750759	0.166452								0.75	0.657674	0.238313														0.75	0.583037	0.310132
		1	0.666602	0.244176				0.75	0.64677	0.273822								1	0.572463	0.301491														1	0.534885	0.330131
		3	0.585396	0.137065				1	0.666602	0.244176								3	0.555415	0.141644														3	0.556861	0.124063
		5	0.565589	0.0507619				3	0.585396	0.137065								5	0.579706	0.084043														5	0.67916	0.111148
		7.5	0.725011	0.0578214				5	0.565589	0.0507619								7.5	0.609941	0.0669711														7.5	0.584173	0.0285584
		10	0.554434	0.0301293				10	0.554434	0.0301293								10	0.625477	0.100365														10	0.705933	0.101608
